# Supplementary material for: Mental health of health care workers during and after the COVID-19 pandemic – A longitudinal cohort study
Source: PLOS Ment Health. 2025 Jun 11;2(6):e0000333. doi: 10.1371/journal.pmen.0000333 (PMC12798477; doi:10.1371/journal.pmen.0000333)
Supplement: S1 Table — The number of participants and percentage of health care workers (HCWs) who completed the surveys at different time points were calculated. In October 2020, participants in the larger S3 cohort were surveyed about their specific job title to determine whether they were working in patient care. Follow-up questions in December 2021 and March 2023 (as part of the mental health surveys) assessed if they had the same job or changed positions. (XLSX) [file pmen.0000333.s001.xlsx]

## Sheet: Blad1
HCWs participating in mental health study (n=384)	Nov 2020	Dec 2020	May 2021	Dec 2021	Mar 2023
Participated in survey, n (% of total participants)	347 (90,4%)	310 (80.7%)	226 (58.9%)	239 (62.2%)	168 (43.8%)
Completed survey, n (% of participants participating in survey)	334 (96.3%)	298 (96.1%)	215 (95.1%)	219 (91.6%)	161 (95.8%)
Working in patient care, n (% of participants participating in survey)	229 (66.0%)	199 (64.2%)	135 (59.7%)	144 (60.3%)	96 (57.1%)
NA, n (% of participants participating in survey)	3 (0.9%)	3 (1.0%)	10 (4.4%)	4 (1.7%)	7 (4.2%)
