# Supplementary material for: Mental health of health care workers during and after the COVID-19 pandemic – A longitudinal cohort study
Source: PLOS Ment Health. 2025 Jun 11;2(6):e0000333. doi: 10.1371/journal.pmen.0000333 (PMC12798477; doi:10.1371/journal.pmen.0000333)
Supplement: S2 Table — Crude model: Univariable linear mixed model assessing mental health outcomes in a cohort of 384 HCWs over time during the COVID-19 pandemic, with time as a fixed effect and a random intercept per individual. Adjusted model: Multivariable linear mixed model adjusted for age, sex, professional function (nurse/ other patient care, doctor, no patient care), marital status (partner, single/other) and living with children <12 years. Results are reported as means with 95% confidence intervals (CIs). Difference: difference in mean (and 95% CI) compared to baseline (November 2020). Cohen’s d effect size for the mean difference. PTSD: Post-Traumatic Stress Disorder. Primary outcomes are reported in bold font, significant values in italics. (XLSX) [file pmen.0000333.s002.xlsx]

## Sheet: Blad1
Outcome (survey)	Nov 2020	Dec 2020	May 2021	Dec 2021	Mar 2023
Depression (PHQ-9, range 0-27)	4.38 (3.98 to 4.78)	4.56 (4.15 to 4.97)	4.68 (4.22 to 5.13)	5.54 (5.09 to 5.99)	3.84 (3.34 to 4.34)
Difference in PHQ-9 (crude), mean (95% CI) and Cohen’s d	Ref	0.18 (-0.20 to 0.56), d=0.07	0.30 (-0.13 to 0.72), d=0.12	1.16 (0.73 to 1.58), d=0.48	-0.54 (-1.01 to -0.07), d=-0.22
Difference in PHQ-9 (adjusted), mean (95% CI)	Ref	0.12 (-0.28 to 0.51)	0.27 (-0.17 to 0.71)	1.22 (0.78 to 1.67)	-0.43 (-0.92 to 0.06)
Anxiety (GAD-7, range 0-21)	3.56 (3.20 to 3.91)	3.75 (3.39 to 4.12)	3.77 (3.37 to 4.18)	4.35 (3.95 to 4.75)	3.06 (2.61 to 3.50)
Difference in GAD-7 (crude), mean (95% CI) and Cohen’s d	Ref	0.19 (-0.15 to 0.53), d=0.09	0.21 (-0.17 to 0.59), d=0.10	0.79 (0.41 to 1.17), d=0.37	-0.50 (-0.92 to -0.08), d=-0.24
Difference in GAD-7 (adjusted), mean (95% CI)	Ref	0.15 (-0.20 to 0.50)	0.18 (-0.21 to 0.57)	0.84 (0.45 to 1.24)	-0.40 (-0.84 to 0.03)
PTSD (PCL-5, range 0-80)	7.86 (6.83 to 8.90)	7.84 (6.77 to 8.90)	8.42 (7.26 to 9.59)	9.82 (8.67 to 10.97)	7.03 (5.78 to 8.29)
Difference in PCL-5 (crude), mean (95% CI) and Cohen’s d	Ref	-0.02 (-0.93 to 0.89), d=0.00	0.56 (-0.45 to 1.58), d=0.10	1.96 (0.95 to 2.97), d=0.35	-0.83 (-1.95 to 0.30), d=-0.15
Difference in PCL-5 (adjusted), mean (95% CI)	Ref	-0.17 (-1.11 to 0.77)	0.37 (-0.69 to 1.43)	2.00 (0.94 to 3.06)	-0.87 (-2.04 to 0.31)
Perceived stress (PSS, range 0-40)	14.36 (13.74 to 14.98)	14.09 (13.45 to 14.72)	14.24 (13.54 to 14.94)	15.04 (14.35 to 15.73)	13.56 (12.80 to 14.31)
Difference in PSS (crude), mean (95% CI) and Cohen’s d	Ref	-0.28 (-0.84 to 0.28), d=-0.08	-0.12 (-0.75 to 0.50), d=-0.04	0.68 (0.06 to 1.30), d=0.20	-0.80 (-1.49 to -0.12), d=-0.23
Difference in PSS (adjusted), mean (95% CI)	Ref	-0.27 (-0.84 to 0.31)	-0.22 (-0.87 to 0.42)	0.78 (0.14 to 1.43)	-0.70 (-1.41 to 0.02)
Burn-out (UBOS-EE, range 0-48)	12.88 (11.92 to 13.83)	12.68 (11.70 to 13.66)	13.42 (12.37 to 14.47)	14.58 (13.54 to 15.63)	12.49 (11.37 to 13.61)
Difference in UBOS-EE (crude), mean (95% CI) and Cohen’s d	Ref	-0.19 (-0.95 to 0.56), d=-0.04	0.55 (-0.30 to 1.39), d=0.12	1.71 (0.87 to 2.55), d=0.37	-0.38 (-1.31 to 0.54), d=-0.08
Difference in UBOS-EE (adjusted), mean (95% CI)	Ref	-0.16 (-0.94 to 0.61)	0.48 (-0.39 to 1.36)	2.07 (1.19 to 2.95)	0.09 (-0.89 to 1.06)
Insomnia (ISI, range 0-28)	6.30 (5.76 to 6.83)	6.71 (6.16 to 7.26)	6.56 (5.97 to 7.15)	7.12 (6.54 to 7.71)	6.50 (5.87 to 7.13)
Difference in ISI (crude), mean (95% CI) and Cohen’s d	Ref	0.41 (-0.01 to 0.83), d=0.16	0.26 (-0.21 to 0.74), d=0.10	0.83 (0.36 to 1.30), d=0.32	0.20 (-0.32 to 0.72), d=0.08
Difference in ISI (adjusted), mean (95% CI)	Ref	0.30 (-0.14 to 0.73)	0.30 (-0.19 to 0.79)	0.80 (0.30 to 1.29)	0.24 (-0.30 to 0.79)
Resilience (RS, range 0-8)	6.42 (6.28 to 6.55)	6.42 (6.28 to 6.56)	6.42 (6.26 to 6.58)	6.35 (6.19 to 6.51)	6.52 (6.35 to 6.70)
Difference in RS (crude), mean (95% CI) and Cohen’s d	Ref	0.00 (-0.14 to 0.14), d=0.00	0.00 (-0.16 to 0.16), d=0.00	-0.07 (-0.23 to 0.09), d=-0.08	0.11 (-0.07 to 0.28), d=0.12
Difference in RS (adjusted), mean (95% CI)	Ref	0.02 (-0.13 to 0.17)	0.04 (-0.13 to 0.21)	-0.11 (-0.28 to 0.06)	0.07 (-0.12 to 0.25)
Work engagement (UWES, range 0-6)				4.54 (4.41 to 4.68)	4.72 (4.58 to 4.87)
Difference in UWES (crude), mean (95% CI) and Cohen’s d				Ref	0.18 (0.06 to 0.30), d=0.36
Difference in UWES (adjusted), mean (95% CI)				Ref	0.19 (0.06 to 0.32)
