# Supplementary material for: Mental health of health care workers during and after the COVID-19 pandemic – A longitudinal cohort study
Source: PLOS Ment Health. 2025 Jun 11;2(6):e0000333. doi: 10.1371/journal.pmen.0000333 (PMC12798477; doi:10.1371/journal.pmen.0000333)
Supplement: S3 Table — (XLSX) [file pmen.0000333.s003.xlsx]

## Sheet: Sheet1
		Depression (PHQ-9)					Anxiety (GAD-7)					PTSD (PCL-5)
		Nov 2020	Dec 2020	May 2021	Dec 2021	Mar 2023	Nov 2020	Dec 2020	May 2021	Dec 2021	Mar 2023	Nov 2020	Dec 2020	May 2021	Dec 2021	Mar 2023
Age		Mean (SD)	Mean (SD)	Mean (SD)	Mean (SD)	Mean (SD)	Mean (SD)	Mean (SD)	Mean (SD)	Mean (SD)	Mean (SD)	Mean (SD)	Mean (SD)	Mean (SD)	Mean (SD)	Mean (SD)
18-29 years	(N=78)	5.03 (3.55)	5.21 (3.57)	5.26 (3.54)	5.87 (4.49)	5.22 (4.43)	4.25 (3.07)	4.04 (3.53)	4.16 (3.72)	4.80 (4.08)	3.59 (4.18)	8.58 (9.74)	9.20 (11.4)	10.4 (13.1)	10.3 (11.4)	8.47 (12.2)
30-59 years	(N=269)	4.08 (3.61)	4.13 (3.33)	4.56 (4.07)	5.43 (4.70)	3.44 (2.97)	3.33 (3.04)	3.50 (3.20)	3.75 (3.74)	4.34 (4.06)	2.81 (3.07)	7.38 (8.57)	7.15 (8.01)	8.67 (11.4)	9.63 (11.5)	6.92 (9.74)
60+ years	(N=33)	4.42 (3.51)	5.00 (4.18)	4.79 (5.02)	5.86 (5.20)	3.84 (3.78)	3.39 (3.38)	3.46 (3.47)	3.13 (3.21)	3.57 (3.31)	3.05 (3.15)	9.45 (13.0)	7.42 (7.36)	6.71 (7.70)	11.0 (13.5)	7.00 (7.66)
Sex		Mean (SD)	Mean (SD)	Mean (SD)	Mean (SD)	Mean (SD)	Mean (SD)	Mean (SD)	Mean (SD)	Mean (SD)	Mean (SD)	Mean (SD)	Mean (SD)	Mean (SD)	Mean (SD)	Mean (SD)
Man	(N=90)	3.34 (3.03)	4.13 (4.16)	4.10 (3.78)	4.34 (4.32)	2.62 (2.43)	2.82 (2.75)	3.15 (3.43)	3.49 (3.45)	3.25 (3.57)	2.31 (1.97)	6.54 (7.92)	7.50 (9.17)	8.96 (10.9)	7.72 (10.1)	5.14 (5.36)
Woman	(N=292)	4.56 (3.70)	4.47 (3.24)	4.85 (4.19)	5.84 (4.76)	3.91 (3.39)	3.71 (3.15)	3.72 (3.23)	3.82 (3.75)	4.63 (4.06)	3.04 (3.39)	8.14 (9.62)	7.54 (8.56)	8.61 (11.4)	10.4 (12.0)	7.51 (10.4)
Living with children <12 yeras		Mean (SD)	Mean (SD)	Mean (SD)	Mean (SD)	Mean (SD)	Mean (SD)	Mean (SD)	Mean (SD)	Mean (SD)	Mean (SD)	Mean (SD)	Mean (SD)	Mean (SD)	Mean (SD)	Mean (SD)
Yes	(N=155)	3.78 (3.48)	3.64 (2.86)	3.96 (3.64)	4.96 (4.27)	3.03 (2.69)	3.36 (3.05)	3.25 (2.91)	3.53 (3.73)	4.17 (3.91)	2.84 (3.29)	6.82 (8.75)	5.99 (6.87)	7.55 (11.1)	8.40 (10.8)	6.51 (9.88)
No	(N=188)	4.72 (3.66)	4.82 (3.70)	5.08 (4.45)	5.83 (4.85)	4.37 (3.72)	3.70 (3.13)	3.72 (3.43)	3.66 (3.59)	4.37 (4.05)	3.12 (3.24)	8.60 (9.68)	8.31 (9.58)	9.14 (11.3)	11.0 (12.7)	7.90 (10.1)
Job title		Mean (SD)	Mean (SD)	Mean (SD)	Mean (SD)	Mean (SD)	Mean (SD)	Mean (SD)	Mean (SD)	Mean (SD)	Mean (SD)	Mean (SD)	Mean (SD)	Mean (SD)	Mean (SD)	Mean (SD)
Doctor	(N=85)	3.67 (2.86)	4.31 (3.70)	4.12 (2.97)	4.63 (3.62)	3.71 (2.75)	3.11 (2.39)	3.49 (3.23)	3.47 (2.95)	3.39 (2.35)	2.96 (2.12)	5.80 (5.78)	6.63 (8.07)	7.53 (7.76)	7.37 (8.71)	6.54 (6.20)
Nurse or other patient care	(N=173)	4.75 (3.96)	4.63 (3.24)	4.95 (4.27)	6.28 (5.20)	4.09 (3.64)	3.99 (3.36)	3.81 (3.40)	3.84 (4.10)	4.88 (4.52)	3.00 (3.73)	9.05 (11.3)	8.58 (9.96)	9.74 (13.3)	11.4 (13.6)	7.95 (11.6)
Not working in patient care	(N=123)	4.18 (3.49)	4.39 (3.81)	4.78 (4.40)	5.09 (4.41)	3.21 (2.97)	3.23 (3.07)	3.46 (3.17)	3.84 (3.54)	4.12 (3.82)	2.84 (2.92)	7.47 (7.87)	7.19 (7.59)	8.29 (10.4)	9.20 (9.89)	6.40 (8.64)
Marital status		Mean (SD)	Mean (SD)	Mean (SD)	Mean (SD)	Mean (SD)	Mean (SD)	Mean (SD)	Mean (SD)	Mean (SD)	Mean (SD)	Mean (SD)	Mean (SD)	Mean (SD)	Mean (SD)	Mean (SD)
Single	(N=111)	4.92 (3.95)	4.80 (3.53)	5.51 (4.68)	5.33 (4.01)	4.04 (3.59)	3.91 (3.24)	3.60 (3.49)	3.54 (3.47)	4.27 (3.33)	3.04 (3.03)	9.16 (10.1)	8.03 (9.95)	9.24 (11.5)	10.0 (10.6)	7.90 (10.3)
With partner	(N=223)	4.03 (3.41)	4.12 (3.33)	4.17 (3.86)	5.44 (4.88)	3.60 (3.24)	3.40 (3.01)	3.53 (3.10)	3.63 (3.75)	4.29 (4.28)	2.96 (3.38)	7.15 (8.82)	7.04 (7.89)	8.05 (11.1)	9.66 (12.5)	6.96 (9.92)
		Stress (PSS)					Burn-out (UBOS-EE)					Insomnia (ISI)					Resilience (RS)					Work engagement (UBES)
		Nov 2020	Dec 2020	May 2021	Dec 2021	Mar 2023	Nov 2020	Dec 2020	May 2021	Dec 2021	Mar 2023	Nov 2020	Dec 2020	May 2021	Dec 2021	Mar 2023	Nov 2020	Dec 2020	May 2021	Dec 2021	Mar 2023	Dec 2021	Mar 2023
Age		Mean (SD)	Mean (SD)	Mean (SD)	Mean (SD)	Mean (SD)	Mean (SD)	Mean (SD)	Mean (SD)	Mean (SD)	Mean (SD)	Mean (SD)	Mean (SD)	Mean (SD)	Mean (SD)	Mean (SD)	Mean (SD)	Mean (SD)	Mean (SD)	Mean (SD)	Mean (SD)	Mean (SD)	Mean (SD)
18-29 years	(N=78)	13.9 (6.43)	14.0 (5.94)	15.4 (7.30)	14.4 (6.30)	13.6 (6.17)	15.0 (9.87)	13.6 (8.82)	16.0 (10.9)	17.5 (11.3)	13.6 (9.97)	6.82 (5.08)	6.91 (5.65)	7.55 (5.28)	7.40 (5.80)	6.56 (6.63)	6.46 (1.14)	6.26 (1.42)	6.42 (1.06)	6.63 (1.38)	6.29 (0.92)	4.61 (0.989)	4.59 (1.02)
30-59 years	(N=269)	14.6 (5.70)	14.0 (5.70)	14.4 (6.34)	15.2 (6.31)	13.7 (5.47)	12.5 (8.27)	12.3 (8.50)	13.7 (9.50)	14.1 (10.3)	12.0 (8.27)	5.94 (4.58)	6.44 (5.04)	6.34 (5.01)	7.05 (5.74)	6.30 (4.81)	6.38 (1.31)	6.42 (1.34)	6.38 (1.31)	6.33 (1.46)	6.59 (1.17)	4.49 (1.15)	4.76 (0.961)
60+ years	(N=33)	13.9 (6.13)	12.4 (5.67)	12.8 (5.12)	15.0 (6.14)	12.6 (5.84)	9.47 (8.38)	10.2 (8.54)	11.1 (9.30)	13.3 (11.9)	9.74 (10.3)	6.10 (4.13)	5.35 (3.85)	6.00 (4.71)	7.29 (5.72)	6.16 (5.52)	6.70 (1.18)	6.65 (1.09)	6.67 (1.20)	6.14 (1.49)	6.53 (1.39)	4.65 (1.11)	4.98 (1.28)
Sex		Mean (SD)	Mean (SD)	Mean (SD)	Mean (SD)	Mean (SD)	Mean (SD)	Mean (SD)	Mean (SD)	Mean (SD)	Mean (SD)	Mean (SD)	Mean (SD)	Mean (SD)	Mean (SD)	Mean (SD)	Mean (SD)	Mean (SD)	Mean (SD)	Mean (SD)	Mean (SD)	Mean (SD)	Mean (SD)
Man	(N=90)	12.6 (5.04)	12.3 (5.17)	13.9 (6.34)	13.4 (5.68)	12.5 (4.40)	10.8 (7.33)	10.4 (8.24)	11.8 (8.19)	11.9 (8.90)	8.31 (7.04)	5.49 (4.68)	6.00 (5.34)	6.65 (5.19)	6.12 (6.10)	5.41 (4.48)	6.44 (1.33)	6.36 (1.66)	6.31 (1.62)	6.40 (1.84)	6.93 (1.33)	4.71 (1.14)	5.10 (0.882)
Woman	(N=292)	14.8 (6.04)	14.3 (5.84)	14.5 (6.40)	15.6 (6.34)	13.8 (5.77)	13.2 (9.01)	12.9 (8.61)	14.3 (10.1)	15.3 (11.0)	12.7 (8.83)	6.29 (4.64)	6.54 (4.98)	6.42 (4.98)	7.37 (5.58)	6.51 (5.18)	6.42 (1.24)	6.43 (1.21)	6.45 (1.13)	6.34 (1.30)	6.47 (1.12)	4.48 (1.11)	4.69 (1.02)
Living with children <12 yeras		Mean (SD)	Mean (SD)	Mean (SD)	Mean (SD)	Mean (SD)	Mean (SD)	Mean (SD)	Mean (SD)	Mean (SD)	Mean (SD)	Mean (SD)	Mean (SD)	Mean (SD)	Mean (SD)	Mean (SD)	Mean (SD)	Mean (SD)	Mean (SD)	Mean (SD)	Mean (SD)	Mean (SD)	Mean (SD)
Yes	(N=155)	13.9 (5.67)	12.8 (5.36)	13.5 (6.42)	14.7 (6.20)	13.7 (5.15)	11.1 (7.52)	10.3 (6.98)	12.0 (8.52)	12.4 (8.99)	10.8 (7.58)	5.88 (4.56)	5.91 (5.10)	5.73 (4.49)	6.64 (5.40)	6.38 (4.88)	6.48 (1.13)	6.54 (1.30)	6.30 (1.20)	6.32 (1.40)	6.50 (1.21)	4.67 (1.10)	4.91 (0.836)
No	(N=188)	14.6 (6.07)	14.4 (5.94)	14.6 (6.19)	15.5 (6.48)	13.7 (6.07)	14.0 (9.38)	13.5 (9.30)	14.3 (9.77)	16.2 (11.5)	13.0 (9.71)	6.31 (4.73)	6.37 (4.66)	6.79 (5.22)	7.03 (5.76)	6.16 (5.17)	6.38 (1.36)	6.41 (1.27)	6.57 (1.20)	6.38 (1.38)	6.57 (1.14)	4.38 (1.16)	4.62 (1.15)
Job title		Mean (SD)	Mean (SD)	Mean (SD)	Mean (SD)	Mean (SD)	Mean (SD)	Mean (SD)	Mean (SD)	Mean (SD)	Mean (SD)	Mean (SD)	Mean (SD)	Mean (SD)	Mean (SD)	Mean (SD)	Mean (SD)	Mean (SD)	Mean (SD)	Mean (SD)	Mean (SD)	Mean (SD)	Mean (SD)
Doctor	(N=85)	13.9 (5.82)	13.0 (5.39)	13.8 (4.73)	13.5 (5.47)	13.5 (5.41)	12.7 (8.55)	12.2 (9.26)	14.4 (8.67)	13.5 (8.87)	12.9 (9.62)	5.24 (3.97)	5.64 (5.15)	6.14 (4.63)	6.27 (4.96)	5.68 (4.90)	6.56 (1.25)	6.67 (1.31)	6.51 (1.16)	6.41 (1.70)	6.79 (1.17)	4.86 (0.942)	5.06 (0.771)
Nurse or other patient care	(N=173)	14.2 (5.40)	13.8 (6.12)	14.7 (6.72)	15.1 (6.27)	13.6 (5.69)	13.3 (8.60)	12.5 (8.30)	14.1 (10.4)	15.7 (11.4)	11.7 (8.22)	6.63 (4.89)	7.04 (5.09)	6.81 (5.21)	7.82 (6.24)	6.92 (5.20)	6.42 (1.19)	6.20 (1.41)	6.37 (1.31)	6.25 (1.50)	6.56 (0.99)	4.51 (1.10)	4.78 (0.912)
Not working in patient care	(N=123)	14.7 (6.32)	14.4 (5.56)	14.5 (6.67)	15.7 (6.44)	13.7 (5.57)	11.8 (8.89)	12.4 (8.88)	13.2 (9.58)	13.8 (10.4)	12.0 (8.84)	6.07 (4.70)	6.36 (5.05)	6.45 (5.01)	6.74 (5.38)	5.95 (4.97)	6.34 (1.37)	6.50 (1.20)	6.45 (1.20)	6.42 (1.21)	6.42 (1.36)	4.41 (1.18)	4.61 (1.18)
Marital status		Mean (SD)	Mean (SD)	Mean (SD)	Mean (SD)	Mean (SD)	Mean (SD)	Mean (SD)	Mean (SD)	Mean (SD)	Mean (SD)	Mean (SD)	Mean (SD)	Mean (SD)	Mean (SD)	Mean (SD)	Mean (SD)	Mean (SD)	Mean (SD)	Mean (SD)	Mean (SD)	Mean (SD)	Mean (SD)
Single	(N=111)	14.8 (6.23)	13.9 (5.91)	14.1 (6.04)	15.3 (6.15)	14.1 (6.19)	14.1 (9.73)	12.9 (8.72)	14.1 (9.92)	16.0 (11.4)	12.5 (9.12)	6.45 (5.12)	6.42 (4.83)	6.64 (5.49)	6.51 (5.35)	6.04 (5.26)	6.43 (1.39)	6.60 (1.25)	6.57 (1.31)	6.41 (1.29)	6.59 (1.15)	4.33 (1.07)	4.66 (1.11)
With partner	(N=223)	14.1 (5.73)	13.7 (5.71)	14.1 (6.43)	15.0 (6.44)	13.5 (5.43)	12.1 (8.12)	11.8 (8.46)	12.9 (8.97)	13.6 (10.1)	11.8 (8.74)	5.96 (4.41)	6.06 (4.90)	6.15 (4.68)	6.96 (5.68)	6.36 (4.96)	6.42 (1.19)	6.37 (1.30)	6.41 (1.16)	6.30 (1.44)	6.50 (1.18)	4.61 (1.18)	4.81 (0.981)
