# Supplementary material for: Mental health of health care workers during and after the COVID-19 pandemic – A longitudinal cohort study
Source: PLOS Ment Health. 2025 Jun 11;2(6):e0000333. doi: 10.1371/journal.pmen.0000333 (PMC12798477; doi:10.1371/journal.pmen.0000333)
Supplement: S4 Table — Participants were categorized by the severity of symptoms of depression, anxiety and post-traumatic stress disorder (PTSD), based on clinical determined cut-off scores. Absolute numbers and percentages were subsequently calculated. (XLSX) [file pmen.0000333.s004.xlsx]

## Sheet: Blad1
Categories according to clinical cut-off values	Nov 2020	Dec 2020	May 2021	Dec 2021	Mar 2023
	(N=342)	(N=307)	(N=220)	(N=228)	(N=166)
Depression (PHQ-9) severity
none (0-4)	207 (60.5%)	180 (58.6%)	124 (56.4%)	114 (50.0%)	118 (71.1%)
mild (5-9)	108 (31.6%)	99 (32.2%)	68 (30.9%)	76 (33.3%)	37 (22.3%)
moderate (10-14)	20 (5.8%)	22 (7.2%)	23 (10.5%)	23 (10.1%)	9 (5.4%)
moderately severe (15-19)	6 (1.8%)	6 (2.0%)	3 (1.4%)	12 (5.3%)	2 (1.2%)
severe (20-27)	1 (0.3%)	0 (0%)	2 (0.9%)	3 (1.3%)	0 (0%)
Anxiety (GAD-7) severity
none (0-4)	229 (67.0%)	200 (65.1%)	151 (68.6%)	136 (59.6%)	125 (75.3%)
mild (5-9)	93 (27.2%)	85 (27.7%)	45 (20.5%)	72 (31.6%)	34 (20.5%)
moderate (10-14)	19 (5.6%)	19 (6.2%)	21 (9.5%)	14 (6.1%)	3 (1.8%)
severe (15-21)	1 (0.3%)	1 (0.3%)	2 (0.9%)	6 (2.6%)	3 (1.8%)
missing	0 (0%)	2 (0.7%)	1 (0.5%)	0 (0%)	1 (0.6%)
PTSD (PCL-5) severity
low (0-32)	331 (96.8%)	293 (95.4%)	207 (94.1%)	212 (93.0%)	158 (95.2%)
high (33-80)	6 (1.8%)	9 (2.9%)	9 (4.1%)	13 (5.7%)	6 (3.6%)
missing	5 (1.5%)	5 (1.6%)	4 (1.8%)	3 (1.3%)	2 (1.2%)
