# Supplementary material for: Mental health of health care workers during and after the COVID-19 pandemic – A longitudinal cohort study
Source: PLOS Ment Health. 2025 Jun 11;2(6):e0000333. doi: 10.1371/journal.pmen.0000333 (PMC12798477; doi:10.1371/journal.pmen.0000333)
Supplement: S5 Table — Univariable models assessing the association between symptoms of mental health of health care workers (HCWs) working in patient care and HCWs not working in patient care, over the entire study period. The difference is presented as mean with 95% confidence intervals (CIs). Primary outcomes are depicted in bold font. (XLSX) [file pmen.0000333.s005.xlsx]

## Sheet: Blad1
Outcome (survey, range)	Not working in patient care, mean (95% CI)	Working in patient care, mean (95% CI)
Depression (PHQ-9, range 0-27)	4.61 (4.07 to 5.14)	4.65 (4.24 to 5.05)
Difference in PHQ-9	Ref	0.04 (-0.59 to 0.67)
Anxiety (GAD-7, range 0-21)	3.58 (3.10 to 4.05)	3.81 (3.45 to 4.17)
Difference in GAD-7	Ref	0.24 (-0.32 to 0.79)
PTSD (PCL-5, range 0-80)	8.02 (6.63 to 9.41)	8.30 (7.24 to 9.36)
Difference in PCL-5	Ref	0.28 (-1.33 to 1.89)
Perceived stress (PSS, range 0-40)	14.60 (13.78 to 15.43)	14.14 (13.51 to 14.76)
Difference in PSS	Ref	-0.47 (-1.43 to 0.49)
Burn-out (UBOS-EE, range 0-48)	13.41 (12.13 to 14.70)	12.99 (11.99 to 13.98)
Difference in UBOS-EE	Ref	-0.43 (-1.88 to 1.03)
Insomnia (ISI, range 0-28)	6.95 (6.22 to 7.67)	6.45 (5.89 to 7.01)
Difference in ISI	Ref	-0.50 (-1.32 to 0.32)
Resilience (RS, range 0-8)	6.35 (6.18 to 6.53)	6.45 (6.32 to 6.58)
Difference in RS	Ref	0.10 (-0.11 to 0.31)
Work engagement (UWES, range 0-18)	4.44 (4.25 to 4.63)	4.74 (4.58 to 4.90)
Difference in UWES	Ref	0.30 (0.06 to 0.55)
