# Supplementary material for: Mental health of health care workers during and after the COVID-19 pandemic – A longitudinal cohort study
Source: PLOS Ment Health. 2025 Jun 11;2(6):e0000333. doi: 10.1371/journal.pmen.0000333 (PMC12798477; doi:10.1371/journal.pmen.0000333)
Supplement: S6 Table — # Adjusted for age, sex, marital status and living with children. *Adjusted for age, sex, professional function, marital status and living with children <12 years. During the study follow-up within the larger S3 cohort, we determined (by serologic surveillance and self-reported Nucleic Acid Amplification Tests [NAAT]-results of nasopharyngeal swabs), whether participants were infected with SARS-CoV-2 either prior to receiving vaccination or before the widespread availability of vaccination for all health care workers (HCWs) in the Netherlands (between January and June 2021). In October 2020, participants were surveyed about whether they worked directly in COVID-19 patient care, non-COVID-19 patient care or not working in patient care, as well as the number of years they worked in health care and the number of days per week they worked in the hospital. For those working directly in COVID-19 patient care we noted the amount of work-related exposure to COVID-19 patients, i.e., by estimating the number of times HCW had been in the same room as a COVID-19 (suspected) patient in the previous four weeks (on a scale from none, to 1–5, 6–10, 11–25, 26–50, or more than 50 times), and their primary department of COVID-19 patient care (dedicated COVID-19 nursing ward, emergency department [ED], or intensive care unit [ICU]). Results are reported as mean with 95% confidence interval (CI). (XLSX) [file pmen.0000333.s006.xlsx]

## Sheet: Blad1
A: all participants	SARS-COV-2 infection prior to vaccination		Work related exposure to COVID-19 patients			Years of work experience	Number of days per week working in hospital		B: HCWs working in patient care	Frequency of contact with COVID-19 patients	Department
Outcome (survey, range)	Naïve	Not working in patient care	Non-COVID-19 patient care	COVID-19 patient care	Positive	(Difference per year)	(Difference per day)		Outcome (survey, range)	(Difference compared to none)	Ward	ER	ICU
Depression (PHQ-9, range 0-27)	4.45 (4.07 to 4.84)	4.45 (3.86 to 5.03)	4.10 (3.25 to 4.94)	4.92 (4.44 to 5.39)	5.03 (4.40 to 5.65)	4.80 (4.20 to 5.41)	4.19 (2.79 to 5.58)		Depression (PHQ-9, range 0-27)	3.52 (2.43 to 4.61)	5.54 (4.69 to 6.39)	4.05 (3.22 to 4.89)	5.29 (4.32 to 6.26)
Difference in PHQ-9 (crude)	Ref	Ref	-0.35 (-1.38 to 0.68)	0.47 (-0.29 to 1.22)	0.57 (-0.11 to 1.26)	-0.02 (-0.04 to 0.01)	0.10 (-0.26 to 0.46)		Difference in PHQ-9 (crude)	0.49 (0.14 to 0.83)	Ref	-1.48 (-2.68 to -0.29)	-0.25 (-1.54 to 1.04)
Difference in PHQ-9 (adjusted)	Ref	Ref	-0.52 (-1.58 to 0.54)#	0.46 (-0.34 to 1.26)#	0.67 (-0.04 to 1.38)*	0.03 (-0.04 to 0.10)*	0.07 (-0.35 to 0.48)*		Difference in PHQ-9 (adjusted)	0.20 (-0.19 to 0.59)*	Ref	-1.13 (-2.41 to 0.15)*	-0.55 (-1.91 to 0.81)*
Anxiety (GAD-7, range 0-21)	3.62 (3.28 to 3.97)	3.63 (3.10 to 4.15)	3.54 (2.79 to 4.30)	3.87 (3.45 to 4.29)	3.95 (3.39 to 4.51)	3.91 (3.37 to 4.45)	3.66 (2.41 to 4.91)		Anxiety (GAD-7, range 0-21)	3.22 (2.27 to 4.17)	4.52 (3.78 to 5.25)	3.11 (2.39 to 3.83)	4.06 (3.23 to 4.90)
Difference in GAD-7 (crude)	Ref	Ref	-0.08 (-1.00 to 0.83)	0.24 (-0.43 to 0.92)	0.32 (-0.28 to 0.93)	-0.01 (-0.04 to 0.01)	0.02 (-0.30 to 0.33)		Difference in GAD-7 (crude)	0.22 (-0.08 to 0.52)	Ref	-1.40 (-2.43 to -0.37)	-0.45 (-1.57 to 0.66)
Difference in GAD-7 (adjusted)	Ref	Ref	-0.29 (-1.27 to 0.69)#	0.35 (-0.39 to 1.09)#	0.24 (-0.41 to 0.89)*	0.02 (-0.05 to 0.08)*	0.07 (-0.31 to 0.45)*		Difference in GAD-7 (adjusted)	0.02 (-0.33 to 0.38)*	Ref	-1.32 (-2.48 to -0.16)*	-0.65 (-1.88 to 0.57)*
PTSD (PCL-5, range 0-80)	7.68 (6.68 to 8.68)	7.96 (6.40 to 9.52)	6.44 (4.19 to 8.69)	8.97 (7.70 to 10.25)	9.59 (7.99 to 11.18)	7.71 (6.07 to 9.36)	7.42 (3.65 to 11.19)		PTSD (PCL-5, range 0-80)	7.99 (4.81 to 11.17)	11.30 (8.89 to 13.70)	7.04 (4.67 to 9.41)	8.52 (5.76 to 11.29)
Difference in PCL-5 (crude)	Ref	Ref	-1.52 (-4.26 to 1.21)	1.01 (-1.00 to 3.03)	1.91 (0.21 to 3.61)	0.02 (-0.06 to 0.09)	0.20 (-0.77 to 1.16)		Difference in PCL-5 (crude)	0.34 (-0.67 to 1.34)	Ref	-4.26 (-7.63 to -0.88)	-2.77 (-6.44 to 0.90)
Difference in PCL-5 (adjusted)	Ref	Ref	-1.29 (-4.24 to 1.67)#	1.81 (-0.42 to 4.04)#	1.68 (-0.15 to 3.49)*	0.06 (-0.13 to 0.25)*	0.06 (-1.10 to 1.21)*		Difference in PCL-5 (adjusted)	0.01 (-1.17 to 1.20)*	Ref	-3.98 (-7.82 to -0.14)*	-3.39 (-7.47 to 0.68)*
