# Supplementary material for: Mental health of health care workers during and after the COVID-19 pandemic – A longitudinal cohort study
Source: PLOS Ment Health. 2025 Jun 11;2(6):e0000333. doi: 10.1371/journal.pmen.0000333 (PMC12798477; doi:10.1371/journal.pmen.0000333)
Supplement: S7 Table — In December 2021 and March 2023 participants received the question: “Are you considering to quit your job at the hospital?”, with response options on a scale: never, sporadic (few times a year), occasionally (<1 time a month), regularly (few times a month), often (once a week), very often (few times a week), always (daily). Chi-square tests were used to compare individuals reporting never experiencing doubts with those reporting experiencing doubts (varying from sporadic to always), within both the groups working in patient care and not working in patient care. (XLSX) [file pmen.0000333.s007.xlsx]

## Sheet: Blad1
	Dec 2021			Mar 2023
Doubts about continuing career	Working in patient care (N=134)	Not working in patient care (N=76)	x2 test (p-value)	Working in patient care (N=96)	Not working in patient care (N=62)	x2-test (p-value)
Never experiencing doubts, number of participants (%)	51 (38.1%)	43 (56.6%)	0.01	43 (44.8%)	33 (53.2%)	0.38
Experiencing doubts, number of participants (%)	83 (61.9%)	33 (43.4)		53 (55.2%)	29 (46.8)
