# Supplementary material for: Mental health of health care workers during and after the COVID-19 pandemic – A longitudinal cohort study
Source: PLOS Ment Health. 2025 Jun 11;2(6):e0000333. doi: 10.1371/journal.pmen.0000333 (PMC12798477; doi:10.1371/journal.pmen.0000333)
Supplement: S1 Data — (XLSX) [file pmen.0000333.s008.xlsx]

## Sheet: Participant data
Participant ID	Timepoint	PHQ-9	GAD-7	PCL-5	PSS	RS	UBOS-EE	ISI	UWES	Age_cat	Sex	Patient care	Covid pre-vaccination
1	0	8	6	19	20	6	28	6		30-59 year	woman	no	no
1	1									30-59 year	woman	no	no
1	2									30-59 year	woman	no	no
1	3	7	6	16	22	6	26	9	2.55556	30-59 year	woman	no	no
1	4									30-59 year	woman		no
2	0									30-59 year	woman	yes	no
2	1	7	5	10	21	5	21	5		30-59 year	woman	yes	no
2	2									30-59 year	woman	yes	no
2	3	6	4	10	15	6	18	11	4.88889	30-59 year	woman	yes	no
2	4	4	2	2	15	6	14	5	4.88889	30-59 year	woman	yes	no
3	0	2	0	4	16	7	13	7		30-59 year	woman	yes	no
3	1	0	0	1	9	6	18	5		30-59 year	woman	yes	no
3	2									30-59 year	woman	yes	yes
3	3	2	2	2	15	7	5	4	5.33333	30-59 year	woman	yes	yes
3	4	1	0	1	12	6	7	7	5.33333	30-59 year	woman	yes	yes
4	0	2	3	3	9	8	4	0		30-59 year	woman	yes	yes
4	1	0	0	0	5	8	4	0		30-59 year	woman	yes	yes
4	2	1	0	1	9	7	7	0		30-59 year	woman	yes	yes
4	3	0	0	1	8	8	4	0	5.77778	30-59 year	woman	yes	yes
4	4	0	0	1	9	7	4	0	5.77778	30-59 year	woman	yes	yes
5	0									30-59 year	woman	no	yes
5	1	7	11	23	22	5	8	10		30-59 year	woman	no	yes
5	2	5	4	10	13	6	10	6		30-59 year	woman	no	yes
5	3	6	3	9	14	7	6	4	4.22222	30-59 year	woman	no	yes
5	4	0	4	10	7	8	6	2	3.77778	60+ year	woman	no	yes
6	0	2	0	6	10	6	21	2		30-59 year	woman	no	no
6	1	0	3	4	8	5	6	4		30-59 year	woman	no
6	2									30-59 year	woman
6	3									30-59 year	woman
6	4									30-59 year	woman
7	0	5	5	4	14	6	0	17		30-59 year	woman	yes	yes
7	1	5	6	10	21	3	3	20		30-59 year	woman	yes	yes
7	2									30-59 year	woman	no	yes
7	3	6	9	26	20	3	0	19	6	30-59 year	woman	yes	yes
7	4									30-59 year	woman		yes
8	0	1	0	0	0	8	7	1		30-59 year	woman	yes	no
8	1	3	1	1	9	6	14	2		30-59 year	woman	yes
8	2									30-59 year	woman
8	3									30-59 year	woman
8	4									30-59 year	woman
9	0	1	2	5	17	6	8	8		30-59 year	woman	yes	no
9	1	2	0	3	17	6	9	5		30-59 year	woman	yes	no
9	2	1	0	0	13	6	9	4		30-59 year	woman	yes	no
9	3	2	0	5	15	6	16	3	4.77778	30-59 year	woman	yes	no
9	4	1	0	2	16	6	6	2	4.88889	30-59 year	woman	yes	no
10	0	2	2	6	16	7	8	3		30-59 year	man	yes	no
10	1	4	2	4	10	6	4	2		30-59 year	man	yes
10	2	3	3	4	15	6	5	5		30-59 year	man
10	3									30-59 year	man
10	4									30-59 year	man
11	0	4	1	2	13	7	9	1		30-59 year	woman	yes	no
11	1	2	1	5	13	6	8	1		30-59 year	woman	yes	no
11	2	3	1	5	10	6	7	2		30-59 year	woman	yes	no
11	3	6	4	12	16	6	11	2	4.88889	30-59 year	woman	yes	no
11	4	3	1	6	14	7	13	0	4.55556	30-59 year	woman	yes	no
12	0	3	1	4	18	6	8	6		30-59 year	woman	yes	no
12	1	2	0	1	11	6	7	9		30-59 year	woman	yes
12	2									30-59 year	woman
12	3									30-59 year	woman
12	4									30-59 year	woman
13	0	6	10	10	14	5	8	4		30-59 year	woman	no	no
13	1	13	17	14	25	6	36	18		30-59 year	woman	no	no
13	2									30-59 year	woman	no	no
13	3	0	0	0	9	6	9	4	4	30-59 year	woman	no	no
13	4	1	2	0	8	4	14	4	4.66667	30-59 year	woman	no	no
14	0	1	3	1	16	5	9	4		30-59 year	man	yes	no
14	1									30-59 year	man	yes
14	2									30-59 year	man	yes
14	3	4	3	5	15	6	12	5	2.88889	30-59 year	man	yes
14	4									30-59 year	man
15	0	2	1	3	11	5	9	8		30-59 year	woman	no	no
15	1									30-59 year	woman	no	no
15	2									30-59 year	woman	no	no
15	3									30-59 year	woman	no	no
15	4	4	4	4	16	6	10	14	4.88889	30-59 year	woman	no	no
16	0	0	0	0	4	8	5	0		18-29 year	woman	no	no
16	1	1	0	0	10	3	8	0		18-29 year	woman	no	no
16	2									18-29 year	woman	yes
16	3	0	0	0	9	8	5	1	5.88889	18-29 year	woman	no
16	4									30-59 year	woman
17	0	1	0	4	12	6	6	2		30-59 year	woman	no	no
17	1	0	3	1	15	7	5	1		30-59 year	woman	no	no
17	2									30-59 year	woman	no	no
17	3	4	0	4	19	6	7	5	5.44444	30-59 year	woman	no	no
17	4	3	0	1	14	6	8	6	4.33333	30-59 year	woman	no	no
18	0	1	2	3	11	6	11	6		30-59 year	woman	yes	no
18	1	3	5	10	19	7	10	7		30-59 year	woman	yes	no
18	2	7	7	14	20	6	15	15		60+ year	woman	yes	no
18	3	15	18	49	27	4	34	18	1.11111	60+ year	woman	yes	no
18	4	6	8	35	23	5	29	10	1.88889	60+ year	woman	yes	no
19	0	1	3	3	10	7	10	5		60+ year	woman	yes	no
19	1	4	3	4	9	7	13	3		60+ year	woman	yes	no
19	2	0	1	1	10	8	10	0		60+ year	woman	yes	no
19	3	8	4	9	13	7	12	3	4.77778	60+ year	woman	yes	no
19	4									60+ year	woman		no
20	0	13	5	21	12	6	17	9		18-29 year	woman	yes	no
20	1									18-29 year	woman	yes	no
20	2									18-29 year	woman	yes	no
20	3	5	5	10	10	4	18	9	4.55556	18-29 year	woman	yes	no
20	4	3	2	6	8	7	11	2	4.44444	18-29 year	woman	yes	no
21	0	3	2	4	13	6	11	4		30-59 year	woman	no	no
21	1	2	2	5	9	6	5	2		30-59 year	woman	no	no
21	2									30-59 year	woman	no
21	3	1	4	1	9	6	3	0	5	30-59 year	woman	no
21	4									30-59 year	woman
22	0	6	6	15	21	7	3	8		30-59 year	woman	yes	no
22	1									30-59 year	woman	yes	no
22	2									30-59 year	woman	yes	no
22	3	6	6	14	20	7	15	10	4.66667	30-59 year	woman	yes	no
22	4	5	4	14	20	7	6	13	5.55556	30-59 year	woman	yes	no
23	0	8	6	12	13	6	13	6		30-59 year	woman	yes	no
23	1	3	4							30-59 year	woman	yes	no
23	2	4	7	8	14	4	7	6		30-59 year	woman	yes	no
23	3	6	6	13	17	6	13	2	4.22222	30-59 year	woman	yes	no
23	4	4	4	7	15	6	13	3	4.77778	30-59 year	woman	no	no
24	0	3	3	5	14	5	12	2		30-59 year	woman	no	no
24	1	3	2	3	12	6	15	3		30-59 year	woman	no	no
24	2	3	2	2	10	7	10	6		30-59 year	woman	no	no
24	3	2	1	0	11	7	6	3	5	30-59 year	woman	no	no
24	4	6	0	1	9	7	14	3	5	30-59 year	woman	yes	no
25	0	8	4	17	21	4	25	2		30-59 year	woman	no	no
25	1	4	1	4	13	6	13	2		30-59 year	woman	no
25	2	6	2	5	13	6	17	5		30-59 year	woman
25	3	5	1	5	15	4	12	3	3.22222	30-59 year	woman	no
25	4									30-59 year	woman
26	0	3	1	0	8	7	6	3		30-59 year	woman	yes	no
26	1	3	0	0	9	8	4	4		30-59 year	woman	yes	no
26	2									30-59 year	woman	yes	no
26	3	5	1	1	14	7	9	12	5.44444	30-59 year	woman	yes	no
26	4	5	1	0	15	8	20	11	4.55556	30-59 year	woman	yes	no
27	0									30-59 year	woman	yes	no
27	1	1	2	5	16	4	9	4		30-59 year	woman	yes	no
27	2									30-59 year	woman		no
27	3									30-59 year	woman		no
27	4									30-59 year	woman		no
28	0	4	4	6	14	5	15	8		18-29 year	woman	yes	no
28	1									18-29 year	woman	yes
28	2									18-29 year	woman
28	3									18-29 year	woman
28	4									18-29 year	woman
29	0	7	4	8	20	5	16	11		30-59 year	man	no	no
29	1	5	5	13	20	6	15	6		30-59 year	man	no	no
29	2	8	7	20	21	5	22	12		30-59 year	man	no
29	3	7	5	15	21	6	18	10	2.55556	30-59 year	man	no
29	4									30-59 year	man
30	0	4	3	5	17	6	9	5		30-59 year	woman	no	no
30	1									30-59 year	woman	no	no
30	2	3	1	0	13	6	11	3		30-59 year	woman	no
30	3	4	5	9	18	6	23	7	3	30-59 year	woman	no
30	4									30-59 year	woman
31	0	1	2	2	5	8	9	0		30-59 year	man	no	no
31	1	0	2	2	8	8	6	0		30-59 year	man	no	no
31	2	1	1	5	8	8	6	0		30-59 year	man	no
31	3	1	1	3	9	8	7	0	6	30-59 year	man	no
31	4									30-59 year	man
32	0	2	3	4	14	7	14	2		30-59 year	woman	yes	no
32	1	3	1	4	16	6	9	3		30-59 year	woman	yes	no
32	2									30-59 year	woman	yes
32	3	5	6	5	11	6	9	0	4.33333	30-59 year	woman	yes
32	4									30-59 year	woman
33	0	1	2	3	14	8	9	2		30-59 year	woman	no	no
33	1	0	0	0	11	7	8	1		30-59 year	woman	no	yes
33	2	2	0	2	13	8	9	0		30-59 year	woman	no	yes
33	3	1	3	7	13	8	17	1	4.44444	30-59 year	woman	no	yes
33	4	1	0	0	11	8	16	1	5.44444	30-59 year	woman	no	yes
34	0	13	12	30	30	6	22	18		30-59 year	woman	yes	no
34	1	11	14	38	27	6	27	19		30-59 year	woman	yes	no
34	2									30-59 year	woman	yes	no
34	3	18	19	49	30	4	38	16	3	30-59 year	woman	yes	no
34	4									30-59 year	woman		no
35	0									18-29 year	woman	yes	no
35	1	3	1	2	8	7	5	7		18-29 year	woman	yes	yes
35	2	5	2	2	12	8	6	3		18-29 year	woman	yes	yes
35	3									18-29 year	woman		yes
35	4									30-59 year	woman		yes
36	0	7	4	6	11	8	14	7		30-59 year	woman	yes	yes
36	1	7	1	9	13	6	9	7		30-59 year	woman	yes	yes
36	2	3	1	3	11	6	8	3		30-59 year	woman	yes	yes
36	3	11	6	9	18	5	20	9	4.11111	30-59 year	woman	yes	yes
36	4	6	4	6	11	6	8	9	4.88889	30-59 year	woman	yes	yes
37	0	9	3	10	18	6	23	5		30-59 year	woman	no	yes
37	1	3	5	7	16	6	18	4		30-59 year	woman	no	yes
37	2	5	5	8	20	4	23	7		30-59 year	woman	no	yes
37	3	8	8	17	20	5	22	9	2.33333	30-59 year	woman	no	yes
37	4									30-59 year	woman		yes
38	0	7	4	15	15	6	16	8		30-59 year	man	yes	no
38	1	12	7	23	20	6	17	7		30-59 year	man	yes
38	2									30-59 year	man
38	3									30-59 year	man
38	4									30-59 year	man
39	0	7	5	8	8	7	32	10		18-29 year	woman	yes	yes
39	1	7	5	6	12					18-29 year	woman	yes	yes
39	2									18-29 year	woman	yes	yes
39	3									18-29 year	woman		yes
39	4									30-59 year	woman		yes
40	0	1	2	4	6	8	4	4		18-29 year	woman	yes	no
40	1	1	0	5	11	8	5	4		18-29 year	woman	yes	no
40	2	4	3	2	13	7	12	4		18-29 year	woman	no	no
40	3									18-29 year	woman	yes	no
40	4	2	0	3	10	8	2	2	5.11111	18-29 year	woman	yes	no
41	0	3	4							30-59 year	woman	yes	no
41	1	3	4	10	13	8	11	8		30-59 year	woman	yes	yes
41	2	7	5	16	22	5	25	13		30-59 year	woman	yes	yes
41	3	7	7	23	24	6	28	12	5.11111	30-59 year	woman	yes	yes
41	4									30-59 year	woman		yes
42	0	4	4	4	14	6	16	6		60+ year	woman	no	no
42	1	9	8	4	14	7	25	9		60+ year	woman	no	no
42	2	11	6	8	19	7	26	10		60+ year	woman	no	no
42	3	12	9	9	19	6	35	12	4	60+ year	woman	no	no
42	4	6	4	2	12	6	35	17	4.11111	60+ year	woman	no	no
43	0	6	4	10	20	5	20	6		30-59 year	woman	no	no
43	1	6	6	7	16	6	20	10		30-59 year	woman	no	no
43	2	7	7	10	18	6	18	6		30-59 year	woman	no	no
43	3	12	11	14	22	6	15	12	4.66667	30-59 year	woman	no	no
43	4	1	3	3	12	6	16	2	4.66667	30-59 year	woman	no	no
44	0	1	0	4	7	8	5	1		30-59 year	man	no	no
44	1	1	1	4	3	8	3	2		30-59 year	man	no	no
44	2	0	2	2	6	8	5	2		30-59 year	man	no	no
44	3	1	1	3	3	8	4	3	5.88889	30-59 year	man	no	no
44	4	0	0	2	9	8	2	0	6	30-59 year	man	no	no
45	0	0	0	0	10	6	15	6		30-59 year	man	yes	yes
45	1									30-59 year	man	yes	yes
45	2									30-59 year	man	yes	yes
45	3									30-59 year	man		yes
45	4									30-59 year	man		yes
46	0	3	1	3	11	6	7	9		30-59 year	man	no	yes
46	1	2	1	1	10	6	11	8		30-59 year	man	no	yes
46	2	5	3	4	9	6	10	11		60+ year	man	no	yes
46	3	3	3	3	11	8	4	7	4.44444	60+ year	man	no	yes
46	4	2	2	2	8	6	9	9	4.88889	60+ year	man	no	yes
47	0	5	3	3	14	6	11	12		30-59 year	woman	no	no
47	1	9	5	4	22	7	20	16		30-59 year	woman	no	no
47	2	5	1	2	16	6	12	10		30-59 year	woman	yes	no
47	3	7	3	9	21	6	21	12	3	30-59 year	woman	no	no
47	4	3	0	3	11	6	20	13	4.77778	30-59 year	woman	no	no
48	0	1	2	3	6	7	6	3		30-59 year	woman	yes	no
48	1	1	0	4	8	6	9	2		30-59 year	woman	yes	no
48	2									30-59 year	woman	yes	yes
48	3									30-59 year	woman	no	yes
48	4	1	0	3	8	7	9	5	5.33333	30-59 year	woman	yes	yes
49	0	5	7	10	16	6	23	4		30-59 year	woman	yes	no
49	1	5	2	6	19	6	19	3		30-59 year	woman	yes	no
49	2	4	3	8	22	5	34	2		60+ year	woman	yes	no
49	3	6	7	7	19	6	37	3	3.55556	60+ year	woman	yes	no
49	4	2	2	3	13	6	24	1	3.55556	60+ year	woman	yes	no
50	0	9	8	31	19	3	5	8		30-59 year	woman	yes	yes
50	1	5	3	20	16	5	3	8		30-59 year	woman	yes	yes
50	2	1	0	5	10	3	2	8		30-59 year	woman	yes	yes
50	3	6	2	6	18	6	12	9	3.66667	30-59 year	woman	yes	yes
50	4	6	0	3	15	7	11	10	4.55556	30-59 year	woman	yes	yes
51	0	3	2	2	6	8	7	2		30-59 year	woman	yes	no
51	1	2	1	2	6	8	5	2		30-59 year	woman	yes	no
51	2	3	2	2	7	8	7	1		30-59 year	woman	yes	no
51	3	5	4	4	13	8	5	3	5.11111	30-59 year	woman	yes	no
51	4									30-59 year	woman		no
52	0	7	4	9	11	8	7	12		30-59 year	man	no	yes
52	1	8	4	7	15	6	8	11		30-59 year	man	no	yes
52	2	6	5	17	22	6	9	13		30-59 year	man	no	yes
52	3	12	7	29	22	5	17	11	2.88889	30-59 year	man	no	yes
52	4									30-59 year	man		yes
53	0	2	2	1	14	8	10	3		30-59 year	woman	yes	yes
53	1	5	3	2	16	7	9	4		30-59 year	woman	yes	yes
53	2									30-59 year	woman	yes	yes
53	3									30-59 year	woman		yes
53	4									30-59 year	woman		yes
54	0	5	6	14	16	6	2	14		18-29 year	woman	yes	no
54	1									18-29 year	woman	yes
54	2									30-59 year	woman
54	3									30-59 year	woman
54	4									30-59 year	woman
55	0	2	0	1	11	6	13	2		30-59 year	woman	yes	no
55	1	5	1	7	12	7	11	4		30-59 year	woman	yes	no
55	2	0	2	0	5	6	4	2		30-59 year	woman	yes
55	3	7	3	9	21	5	16	8	3.55556	30-59 year	woman	no
55	4									60+ year	woman
56	0	2	4	4	12	8	2	3		30-59 year	woman	yes	no
56	1	1	1	1	10	7	5	3		30-59 year	woman	yes	no
56	2	1	2	1	6	8	7	4		30-59 year	woman	yes	no
56	3	2	0	0	7	8	5	1	5.88889	30-59 year	woman	yes	no
56	4									30-59 year	woman		no
57	0	5	6	6	13	7	11	6		18-29 year	woman	yes	no
57	1									18-29 year	woman	yes	no
57	2									18-29 year	woman	yes
57	3	5	5	2	14	8	12	5	5.11111	18-29 year	woman	yes
57	4									18-29 year	woman
58	0	2	4	0	9	7	9	2		30-59 year	woman	no	no
58	1	2	3	1	8	7	12	1		30-59 year	woman	no
58	2	0								30-59 year	woman
58	3									30-59 year	woman
58	4									30-59 year	woman
59	0	7	2	5	9	8	14	1		30-59 year	woman	yes	no
59	1	3	1	5	11	8	12	1		30-59 year	woman	yes	no
59	2	7	1	8	12	7	20	2		30-59 year	woman	yes
59	3	7	4	7	13	7	23	5	5.44444	30-59 year	woman	yes
59	4									30-59 year	woman
60	0	6	4	8	16	6	21	9		30-59 year	woman	yes	no
60	1	7	5	8	17	6	25	8		30-59 year	woman	yes	no
60	2	9	12	29	19	6	25	3		30-59 year	woman	yes	no
60	3									30-59 year	woman		no
60	4									30-59 year	woman		no
61	0	1	0	3	13	8	7	7		60+ year	woman	no	no
61	1	3	5	7	19	6	12	6		60+ year	woman	no	no
61	2	0	0	0	12	8	5	2		60+ year	woman	no	no
61	3									60+ year	woman		no
61	4									60+ year	woman		no
62	0	2	2	2	12	8	8	5		18-29 year	woman	yes	no
62	1	2	1	1	8	8	7	3		18-29 year	woman	yes	no
62	2	2	1	1	8	8	6	9		18-29 year	woman	yes	no
62	3	4	1	3	6	8	9	5	5.33333	18-29 year	woman	yes	no
62	4									30-59 year	woman		no
63	0	4	5	15	21	5	17	10		18-29 year	woman	yes	yes
63	1	9	9	23	20	6	21	12		18-29 year	woman	yes	yes
63	2									18-29 year	woman	yes	yes
63	3	14	13	32	26	4	29	13	3.33333	18-29 year	woman	yes	yes
63	4	18	17	43	25	6	35	21	2.88889	18-29 year	woman	yes	yes
64	0	7	4	11	15	6	19	10		18-29 year	woman	yes	yes
64	1	7	11	18	19	4	25	9		18-29 year	woman	yes	yes
64	2									18-29 year	woman		yes
64	3									18-29 year	woman		yes
64	4									18-29 year	woman		yes
65	0	4	3	16	20	6	11	7		30-59 year	woman	yes	no
65	1	7	6	15	17	6	10	10		30-59 year	woman	yes	no
65	2	10	11	21	25	5	13	9		30-59 year	woman	yes	yes
65	3	15	8	26	24	6	15	13	4.55556	30-59 year	woman	yes	yes
65	4	6	6	9	15	6	7	10	5.11111	30-59 year	woman	yes	yes
66	0	4	4	9	15	6	6	5		30-59 year	woman	no	yes
66	1	0	1	0	8	6	2	1		30-59 year	woman	no	yes
66	2	2	3	1	12	6	15	3		30-59 year	woman	no	yes
66	3	0	0							30-59 year	woman	no	yes
66	4	4	3	15	18	6	18	5	5	30-59 year	woman	no	yes
67	0	4	3	4	14	6	0	4		60+ year	woman	no	no
67	1	3	3	5	17	7	5	0		60+ year	woman	no	yes
67	2	4	4	4	15	6	6	0		60+ year	woman	no	yes
67	3									60+ year	woman		yes
67	4									60+ year	woman		yes
68	0	10	5	8	20	6	22	19		18-29 year	woman	yes	no
68	1									18-29 year	woman	yes	no
68	2									18-29 year	woman	yes	no
68	3									18-29 year	woman		no
68	4									18-29 year	woman		no
69	0	7	10	28	28	6	33	19		30-59 year	woman	no	no
69	1									30-59 year	woman	no	no
69	2									30-59 year	woman	no	no
69	3									30-59 year	woman	no	no
69	4	4	4	9	18	6	24	11	2.88889	30-59 year	woman	no	no
70	0	7	6	13	17	7	18	5		18-29 year	woman	yes	no
70	1	2	5	1						18-29 year	woman	yes	no
70	2	3	1	4	20	6	8	5		18-29 year	woman	yes	no
70	3									18-29 year	woman		no
70	4									18-29 year	woman		no
71	0	8	6	6	21	5	26	12		18-29 year	woman	yes	yes
71	1	5	5	6	14	6	28	7		18-29 year	woman	yes	yes
71	2	0	1	8	11	7	7	3		18-29 year	woman	yes	yes
71	3	0	0	3	12	8	3	5	5.88889	18-29 year	woman	yes	yes
71	4	6	0	2	6	7	4	6	6	18-29 year	woman	yes	yes
72	0	16	12	20	17	6	31	8		30-59 year	woman	yes	no
72	1	10	10	12	18	6	21	15		30-59 year	woman	yes
72	2									30-59 year	woman
72	3									30-59 year	woman
72	4									30-59 year	woman
73	0	2	1	4	11	8	12	4		30-59 year	woman	yes	no
73	1	2								30-59 year	woman	yes
73	2									30-59 year	woman
73	3									30-59 year	woman
73	4									30-59 year	woman
74	0	0	0	0	11	8	0	0		30-59 year	man	yes	no
74	1	0	0	0	13	8	2	2		30-59 year	man	yes	no
74	2	0	0	0	5	8	1	0		30-59 year	man	yes	no
74	3	1	0	0	8	8	3	1	5.11111	30-59 year	man	yes	no
74	4									30-59 year	man		no
75	0	1	0	0	9	8	12	2		18-29 year	woman	yes	no
75	1	2	1	0	6	8	9	6		18-29 year	woman	yes
75	2									18-29 year	woman
75	3									18-29 year	woman
75	4									18-29 year	woman
76	0	6	4	12	13	6	19	13		30-59 year	woman	yes	no
76	1	6	6	10	15	6	20	14		30-59 year	woman	yes	no
76	2	7	5	12	13	6	20	15		30-59 year	woman	yes
76	3	3	5	4	14	6	23	8	4.66667	30-59 year	woman	yes
76	4									30-59 year	woman
77	0	1	0	1	8	6	4	2		30-59 year	man	no	no
77	1	0	0	0	7	6	6	1		30-59 year	man	no	no
77	2	1	0	0	3	6	3	2		30-59 year	man	no	no
77	3	1	0	0	7	8	4	1	4	30-59 year	man	no	no
77	4	0	2	1	8	6	7	1	4.44444	30-59 year	man	no	no
78	0	3	0	3	6	6	6	4		18-29 year	woman	yes	yes
78	1									18-29 year	woman	yes	yes
78	2									18-29 year	woman	yes	yes
78	3									18-29 year	woman		yes
78	4									18-29 year	woman		yes
79	0	4	3	5	10	6	11	5		30-59 year	woman	yes	no
79	1	3	3	2	14	6	13	4		30-59 year	woman	yes	no
79	2	5	4	5	9	7	8	1		60+ year	woman	yes	yes
79	3	7	4	7	11	7	7	2	5	60+ year	woman	yes	yes
79	4	3	0	3	15	6	9	5	4.55556	60+ year	woman	yes	yes
80	0	6	6	22	26	4	25	7		30-59 year	woman	yes	no
80	1	9	7	12	26	6	39	4		30-59 year	woman	yes	no
80	2	14	13	40	31	6	41	18		30-59 year	woman	yes	no
80	3	17	11	46	33	3	39	14	2.22222	30-59 year	woman	yes	no
80	4	5	4	13	16	6	22	11	4.77778	30-59 year	woman	yes	no
81	0	3	2	3	13	6	12	9		18-29 year	man	yes	no
81	1	2	1	6	13	6	16	14		18-29 year	man	yes
81	2	2	1	2	16	6	10	9		18-29 year	man
81	3									18-29 year	man
81	4									30-59 year	man
82	0	12	9	28	26	6	16	13		30-59 year	woman	yes	no
82	1	6	6	15	20	6	23	11		30-59 year	woman	yes	no
82	2	6	11	23	23	5	22	17		30-59 year	woman	yes	no
82	3	9	8	14	22	6	22	7	2.33333	30-59 year	woman	yes	no
82	4	3	2	13	16	6	16	11	2.22222	30-59 year	woman	yes	no
83	0	12	14	31	22	8	36	18		30-59 year	woman	no	no
83	1	8	6	3	22	8	32	10		30-59 year	woman	no	no
83	2									30-59 year	woman	no
83	3									30-59 year	woman
83	4									30-59 year	woman
84	0	6	5	11	15	5	15	4		30-59 year	woman	no	no
84	1	4	2	8	15	6	9	4		30-59 year	woman	no	no
84	2	4	4	5	10	5	14	3		30-59 year	woman	no	no
84	3	2	3	5	13	6	7	4	5.22222	30-59 year	woman	no	no
84	4	2	3	7	16	6	13	2	5	30-59 year	woman	no	no
85	0	2	2	2	12	6	19	1		30-59 year	man		no
85	1	2	0	1	18	5	13	2		30-59 year	man		no
85	2	2	0	2	6	3	7	1		60+ year	man
85	3	2	2	2	8	7	7	1	2.22222	60+ year	man
85	4									60+ year	man
86	0	5	4	4	19	6	15	9		18-29 year	woman	no	no
86	1									18-29 year	woman	no
86	2									18-29 year	woman
86	3									18-29 year	woman
86	4									18-29 year	woman
87	0	3	1							30-59 year	woman	yes	yes
87	1									30-59 year	woman	yes	yes
87	2									30-59 year	woman	yes	yes
87	3									30-59 year	woman		yes
87	4									30-59 year	woman		yes
88	0	1	0	1	4	6	4	4		30-59 year	man	yes	yes
88	1	0	0	1	9	6	2	5		30-59 year	man	yes	yes
88	2									30-59 year	man	yes	yes
88	3	3	1	4	13	6	5	6	3.66667	30-59 year	man	yes	yes
88	4	2	3	2	9	7	2	7	4.66667	60+ year	man	yes	yes
89	0									18-29 year	man	yes	no
89	1									18-29 year	man	yes	no
89	2	2	1	4	6	7	16	1		18-29 year	man	yes	no
89	3	3	2	4	14	8	14	3	5.55556	18-29 year	man	yes	no
89	4									18-29 year	man		no
90	0	2	2	2	13	6	15	2		30-59 year	woman	yes	no
90	1	4	1	2	10	5	11	2		30-59 year	woman	yes	no
90	2	0	0	5	8	6	10	6		30-59 year	woman	yes	no
90	3	2	0	2	4	8	11	0	5.66667	30-59 year	woman	yes	no
90	4	3	0	1	6	6	9	8	5.33333	30-59 year	woman	yes	no
91	0	2	2	3	10	8	6	4		30-59 year	woman	no	no
91	1	0	0	0	9	8	7	3		30-59 year	woman	no	no
91	2	0	0	0	8	8	5	1		60+ year	woman	no	no
91	3	2	0	1	9	8	6	2	5.33333	60+ year	woman	no	no
91	4	1	0	4	9	8	6	4	5.55556	60+ year	woman	no	no
92	0	1	0	2	14	6	13	0		30-59 year	woman	no	no
92	1	4	1	2	14	6	12	10		30-59 year	woman	no	no
92	2	1	0	2	12	6	7	4		30-59 year	woman	no	no
92	3	2	1	1	13	6	9	3	4.55556	30-59 year	woman	no	no
92	4	3	7	3	23	6	21	4	5	30-59 year	woman	no	no
93	0									30-59 year	woman	no	no
93	1	2	4	14	21	6	13	5		30-59 year	woman	no
93	2									30-59 year	woman
93	3									30-59 year	woman
93	4									30-59 year	woman
94	0	3	0	4	9	6	7	3		30-59 year	woman	no	no
94	1	2	2	6	17	6	9	4		30-59 year	woman	no
94	2									30-59 year	woman	no
94	3	5	3	5	15	6	11	6	5.55556	30-59 year	woman	no
94	4	2	2							30-59 year	woman
95	0	4	8	8	19	6	25	4		18-29 year	woman	yes	yes
95	1	7	6	8	24	6	29	6		18-29 year	woman	yes	yes
95	2	1	2	8	7	6	26	1		18-29 year	woman	yes	yes
95	3	0	1	5	13	6	13	1	5.22222	18-29 year	woman	yes	yes
95	4	4	4	5	16	7	6	3	5.11111	18-29 year	woman	yes	yes
96	0	4	3	6	16	7	9	2		30-59 year	woman	yes	no
96	1	6	7	4	17	8	10	0		30-59 year	woman	yes	no
96	2									30-59 year	woman	yes	no
96	3									30-59 year	woman		no
96	4									30-59 year	woman		no
97	0	3	5	5	12	7	5	8		60+ year	man	yes	no
97	1	2	2	3	15	7	2	5		60+ year	man	yes	no
97	2	2	3	1	19	8	6	6		60+ year	man	yes	no
97	3	2	2	5	16	7	6	8	5.88889	60+ year	man	yes	no
97	4	4	5	7	16	6	1	10	6	60+ year	man	no	no
98	0	3	4	6	21	7	13	1		30-59 year	woman	yes	no
98	1	6	6	14	22	6	18	11		30-59 year	woman	yes	no
98	2	8	6	16	20	7	22	15		30-59 year	woman	yes	no
98	3	6	5	4	17	5	19	15	3.77778	30-59 year	woman	yes	no
98	4	4	5	8	18	6	14	12	4.11111	60+ year	woman	yes	no
99	0									30-59 year	woman	yes	no
99	1									30-59 year	woman	yes	no
99	2									30-59 year	woman	yes	no
99	3	10	6	8	19	8	15	16	4.44444	30-59 year	woman	yes	no
99	4									30-59 year	woman		no
100	0	10	5	15	30	4	17	8		30-59 year	woman	yes	no
100	1	9	8	22	26	6	25	9		30-59 year	woman	yes	no
100	2									30-59 year	woman	yes	no
100	3	10	6	16	28	4	27	11	2.66667	30-59 year	woman	yes	no
100	4	16	11	23	30	5	33	8	2.33333	30-59 year	woman	yes	no
101	0	6	7	11	15	5	23	5		18-29 year	woman	yes	yes
101	1									18-29 year	woman	yes	yes
101	2	5	1	0	4	8	9	5		18-29 year	woman	yes	yes
101	3	5	4	3	11	7	16	6	5.66667	18-29 year	woman	yes	yes
101	4	7	4	3	11	6	16	8	5.11111	18-29 year	woman	yes	yes
102	0	8	3	35	20	5	24	12		60+ year	woman	yes	yes
102	1	9	7	28	21	6	23	12		60+ year	woman	yes	yes
102	2	8	7	19	20	6	19	11		60+ year	woman	yes	yes
102	3	16	7	22	22	5	28	14	3.33333	60+ year	woman	yes	yes
102	4	7	7	18	22	6	21	12	5	60+ year	woman	yes	yes
103	0	0	3	1	12	6	12	3		18-29 year	woman	yes	no
103	1	3	3	0	13	6	7	2		18-29 year	woman	yes	no
103	2									30-59 year	woman	yes
103	3									30-59 year	woman
103	4									30-59 year	woman
104	0									30-59 year	woman	yes	no
104	1	5	5	17	18	6	21	16		30-59 year	woman	yes	no
104	2	10	7	27	25	6	18	8		30-59 year	woman	yes	no
104	3									30-59 year	woman		no
104	4									30-59 year	woman		no
105	0	6	8	9	24	5	15	6		18-29 year	woman	yes	yes
105	1	6	6	8	19	5	9	7		18-29 year	woman	yes	yes
105	2									18-29 year	woman	no	yes
105	3									18-29 year	woman	yes	yes
105	4	4	2	1	18	6	11	0	6	30-59 year	woman	yes	yes
106	0	5	5	9	14	8	7	2		18-29 year	woman	yes	no
106	1									18-29 year	woman	yes	no
106	2									18-29 year	woman	yes	no
106	3									18-29 year	woman		no
106	4									30-59 year	woman		no
107	0	4	5	8	18	8	23	9		18-29 year	woman	yes	no
107	1	5	3	8	19	7	15	10		18-29 year	woman	yes
107	2	7	6	18	26	7	35	17		18-29 year	woman	yes
107	3	9	7	16	20	7	44	8	3.88889	18-29 year	woman	yes
107	4	3	1	1		6				18-29 year	woman
108	0	2	1	1	6	6	3	2		60+ year	woman	no	no
108	1	1	1	1	7	5	2	2		60+ year	woman	no	no
108	2	3	2	2	8	6	1	2		60+ year	woman	no	no
108	3	2	0	1	6	7	2	2	5.66667	60+ year	woman	no	no
108	4	1	0	0	7	6	1	0	5.88889	60+ year	woman	no	no
109	0	0	0	0	9	8	3	3		30-59 year	woman	no	no
109	1	0	0	1	9	6	6	4		30-59 year	woman	no	no
109	2	0	0	0	8	7	1	3		60+ year	woman	no	no
109	3	1	1	1	4	8	3	3	5	60+ year	woman	no	no
109	4	0	0	0	8	8	0	1	5.11111	60+ year	woman	no	no
110	0	6	4	5	18	6	19	9		30-59 year	woman	yes	yes
110	1									30-59 year	woman	yes	yes
110	2									30-59 year	woman		yes
110	3									30-59 year	woman		yes
110	4									30-59 year	woman		yes
111	0	3	4	9	18	7	16	12		30-59 year	woman	yes	no
111	1	5	5	6	15	7	17	5		30-59 year	woman	yes	no
111	2	5	4	7	15	7	18	5		30-59 year	woman	yes	no
111	3	6	4	5	12	6	24	7	5.33333	30-59 year	woman	yes	no
111	4	4	3	3	11	7	23	7	5.77778	30-59 year	woman	yes	no
112	0	4	2	14	17	7	8	4		30-59 year	man	no	no
112	1	2	1	5	14	5	12	3		30-59 year	man	no	no
112	2	3	3	6	12	6	12	6		30-59 year	man	no	no
112	3	2	0	0	15	4	6	0	5.33333	30-59 year	man	no	no
112	4	3	4	4	20	3	17	5	5.88889	30-59 year	man	no	no
113	0	4	0	1	7	6	11	4		18-29 year	man	yes	no
113	1	1	0	0	5	6	11	3		18-29 year	man	yes	no
113	2	1	0	0	14	6	6	1		18-29 year	man	yes	no
113	3	3	0	2	9	7	19	4	4.77778	18-29 year	man	yes	no
113	4									18-29 year	man		no
114	0	2	1	2	7	6	8	2		30-59 year	woman	no	no
114	1	0	1	1	7	8	6	2		30-59 year	woman	no	no
114	2	0	1	1	9	7	6	2		30-59 year	woman	no	no
114	3									30-59 year	woman	no	no
114	4	2	0	1	5	8	8	8	5.66667	30-59 year	woman	no	no
115	0	4	5	3	18	6	21	5		18-29 year	woman	yes	no
115	1	5	6	7	18	5	16	1		18-29 year	woman	yes	no
115	2	8	7	12	18	6	15	5		18-29 year	woman	yes	no
115	3									18-29 year	woman		no
115	4									18-29 year	woman		no
116	0	4	2	10	14	8	4	8		30-59 year	woman	no	no
116	1	3	5	8	11	7	7	11		30-59 year	woman	no	no
116	2	2	0	3	15	6	6	6		30-59 year	woman	no	no
116	3	5	4	10	15	5	9	9	4.66667	30-59 year	woman	no	no
116	4	0	1	0	6	8	3	5	5.11111	30-59 year	woman	no	no
117	0	3	1	4	4	8	12	9		30-59 year	man	yes	yes
117	1	3	2	7	7	8	7	11		30-59 year	man	yes	yes
117	2	4	2	3	11	8	9	4		30-59 year	man	yes	yes
117	3									30-59 year	man	yes	yes
117	4	3	1	5	13	8	8	9	4.44444	30-59 year	man	yes	yes
118	0	27	17	69	31	4	13	17		30-59 year	woman	yes	yes
118	1									30-59 year	woman	yes	yes
118	2	24	20	75	31	8	26	19		30-59 year	woman	yes	yes
118	3	27	21	72	25	5	27	23	3.11111	30-59 year	woman	yes	yes
118	4	14	15	59	23	5	23	15	2.77778	30-59 year	woman	yes	yes
119	0	0	0	0	9	7	2	5		60+ year	man		no
119	1	0	0	0	1	8	0	2		60+ year	man		no
119	2	0	0	0	5	8	3	2		60+ year	man	yes	no
119	3	0	0	0	12	8	0	3	5.22222	60+ year	man		no
119	4	0	0	0	7	8	0	1	5	60+ year	man		no
120	0	3	2	2	11	6	5	1		30-59 year	woman	yes	no
120	1	4	2	1	8	7	8	2		30-59 year	woman	yes	no
120	2	2	1	1	10	6	7	1		30-59 year	woman	yes	no
120	3	1	1	2	10	6	3	1	4.88889	30-59 year	woman	yes	no
120	4									30-59 year	woman		no
121	0	1	5	10	17	5	11	3		30-59 year	woman	yes	yes
121	1									30-59 year	woman	yes	yes
121	2									30-59 year	woman	yes	yes
121	3									30-59 year	woman		yes
121	4									30-59 year	woman		yes
122	0	7	4	10	20	5	21	3		30-59 year	woman	no	no
122	1	9	7	14	23	5	25	5		30-59 year	woman	no	no
122	2									30-59 year	woman	no
122	3									30-59 year	woman
122	4									30-59 year	woman
123	0	1	0	0	9	8	2	1		30-59 year	woman	yes	no
123	1	2	3	4	11	8	2	1		30-59 year	woman	yes
123	2									30-59 year	woman
123	3									30-59 year	woman
123	4									30-59 year	woman
124	0	0	2	8	17	6	15	2		30-59 year	woman	no	no
124	1	3	2	15	17	6	17	2		30-59 year	woman	no	no
124	2	0	0	2	10	7	10	1		30-59 year	woman	no	no
124	3	2	3	3	5	8	12	1	6	30-59 year	woman	no	no
124	4	0	0	3	11	7	9	2	5.77778	30-59 year	woman	no	no
125	0	6	5	12	17	6	26	11		18-29 year	woman	yes	yes
125	1									18-29 year	woman	yes	yes
125	2									30-59 year	woman	yes	yes
125	3									30-59 year	woman		yes
125	4									30-59 year	woman		yes
126	0									30-59 year	woman	yes	no
126	1									30-59 year	woman	yes
126	2									30-59 year	woman
126	3									30-59 year	woman
126	4									30-59 year	woman
127	0	5	5	2	17	6	13	10		30-59 year	woman	yes	no
127	1	3	3	1	9	6	9	7		30-59 year	woman	yes	no
127	2	4	4	2	11	6	8	9		30-59 year	woman	yes	no
127	3	5	4	3	12	7	10	10	4.33333	30-59 year	woman	yes	no
127	4	5	3	4	10	6	8	9	3.88889	30-59 year	woman	yes	no
128	0	7	6	18	20	6	11	18		30-59 year	man	yes	no
128	1									30-59 year	man	yes	no
128	2	6	4	15	13	7	18	16		30-59 year	man	yes	no
128	3									30-59 year	man		no
128	4									30-59 year	man		no
129	0	2	5	5	14	7	13	8		30-59 year	man	yes	no
129	1	3	5	5	11	6	13	6		30-59 year	man	yes
129	2	2	3	2	10	8	16	7		30-59 year	man	yes
129	3	5	1	9	13	7	18	7	5.33333	30-59 year	man	yes
129	4									30-59 year	man
130	0									30-59 year	man	yes	yes
130	1	3	1	3	10	8	3	5		30-59 year	man	yes	yes
130	2									30-59 year	man		yes
130	3									30-59 year	man		yes
130	4									30-59 year	man		yes
131	0	5	3	7	18	6	12	9		60+ year	woman	yes	no
131	1	5	4	6	15	6	10	3		60+ year	woman	yes	no
131	2									60+ year	woman	no	no
131	3	4	5	5	14	6	7	4	4.11111	60+ year	woman	yes	no
131	4									60+ year	woman		no
132	0	0	0	2	10	6	11	5		30-59 year	man	no	no
132	1	1	0	4	10	8	16	5		30-59 year	man	no
132	2									60+ year	man
132	3									60+ year	man
132	4									60+ year	man
133	0	1	3	2	14	8	21	1		30-59 year	woman	yes	yes
133	1	1	0	0	11	7	24	1		30-59 year	woman	yes	yes
133	2	3	0	0	10	8	16	1		30-59 year	woman	yes	yes
133	3	0	1	0	16	6	19	1	4.66667	30-59 year	woman	yes	yes
133	4	1	3	1	16	6	21	1	4.55556	30-59 year	woman	yes	yes
134	0	1	3	3	9	8	9	5		18-29 year	man	no	no
134	1	2	4	1	10	8	8	7		18-29 year	man	no
134	2									30-59 year	man
134	3									30-59 year	man
134	4									30-59 year	man
135	0	0	2	3	13	8	7	6		18-29 year	woman	yes	no
135	1	4	2	4	6	8	5	5		18-29 year	woman	yes	no
135	2	4	1	0	10	8	7	5		30-59 year	woman	yes	no
135	3	8	5	7	10	7	14	5	5.22222	30-59 year	woman	yes	no
135	4	2								30-59 year	woman		no
136	0	5	2	4	8	7	6	2		18-29 year	woman	yes	yes
136	1	3	1	1	9	6	7	3		18-29 year	woman	yes	yes
136	2	3	2	1	9	6	6	5		30-59 year	woman	yes	yes
136	3	0	0	1	9	8	3	4	5.88889	30-59 year	woman	yes	yes
136	4	4	2	4	19	6	14	6	3.33333	30-59 year	woman	no	yes
137	0									30-59 year	woman	yes	no
137	1	2	0	0	9	8	15	5		30-59 year	woman	yes	no
137	2	5	3	4	9	7	18	7		30-59 year	woman	yes	no
137	3	5	0	3	11	8	13	4	4.11111	30-59 year	woman	yes	no
137	4	3	0	0	8	8	12	5	5.11111	30-59 year	woman	yes	no
138	0									30-59 year	woman	yes	no
138	1	4	9							30-59 year	woman	yes	no
138	2	10	12	22	22	7	43	18		60+ year	woman	yes	no
138	3	12	9	18	23	6	36	22	5.11111	60+ year	woman	no	no
138	4	3	1	4	9	8	24	20	5.55556	60+ year	woman	no	no
139	0	2	1	1	9	7	9	5		30-59 year	man	yes	no
139	1	2	0	4	13	6	11	3		30-59 year	man	yes	no
139	2	1	1	0	12	6	10	4		30-59 year	man	yes	no
139	3	4	5	3	12	6	10	4	5.66667	30-59 year	man	yes	no
139	4	1	3	3	13	6	7	1	5.44444	30-59 year	man	yes	no
140	0	3	1	3	4	6	6	5		30-59 year	man	yes	no
140	1	0	0	0	12	8	0	0		30-59 year	man	yes
140	2	0	0	0	1	6	2	3		30-59 year	man	yes
140	3	4	5	0	5	8	7	5	5.22222	30-59 year	man	yes
140	4									30-59 year	man
141	0	19	6	19	23	4	24	15		30-59 year	woman	no	no
141	1	17	9	16	27	4	24	17		30-59 year	woman	no	no
141	2	12	9	13	25	4	20	18		30-59 year	woman	no
141	3	13	6	13	25	4	26	15	2.22222	30-59 year	woman	no
141	4									30-59 year	woman
142	0	1	1	1	6	7	1	3		30-59 year	woman	no	no
142	1	3	3	3	7	7	4	5		30-59 year	woman	no	no
142	2	3	1	2	7	7	1	3		30-59 year	woman	no	no
142	3	2	2	3	12	7	5	5	4.77778	30-59 year	woman	no	no
142	4	5	2	3	12	8	3	9	4.66667	30-59 year	woman	no	no
143	0									30-59 year	man	no	no
143	1									30-59 year	man	no	no
143	2									30-59 year	man	no
143	3	2	5	9	6	6	11	9	4.88889	30-59 year	man	no
143	4									30-59 year	man
144	0	1	1	0	7	8	4	4		30-59 year	woman	yes	no
144	1	1	0	1	10	8	6	6		30-59 year	woman	yes
144	2	0	0							30-59 year	woman	yes
144	3	0	0	0	12	8	6	1	5.88889	30-59 year	woman	yes
144	4									30-59 year	woman
145	0	1	5	5	8	6	9	10		30-59 year	woman	yes	no
145	1	1	4	2	10	0	7	5		30-59 year	woman	yes	no
145	2									30-59 year	woman	yes	no
145	3	4	2	3	10	7	9	10	5.88889	30-59 year	woman	yes	no
145	4	1	0	3	11	7	6	8	6	30-59 year	woman	yes	no
146	0									30-59 year	man	yes	yes
146	1	8	4	9	5	8	16	20		30-59 year	man	yes	yes
146	2									30-59 year	man	yes	yes
146	3									30-59 year	man		yes
146	4									30-59 year	man		yes
147	0	5	5	4	18	6	10	9		30-59 year	woman	yes	yes
147	1	3	2	4	15	7	11	6		30-59 year	woman	yes	yes
147	2	3	4	7	12	6	10	7		30-59 year	woman	yes	yes
147	3	3	6	3	18	6	11	7	4.77778	30-59 year	woman	yes	yes
147	4									30-59 year	woman		yes
148	0	4	10	61	27	6	28	8		60+ year	woman	yes	no
148	1									60+ year	woman	yes	no
148	2	18	11	30	14	6	22	16		60+ year	woman	yes	no
148	3									60+ year	woman	yes	no
148	4	0	1	6	12	7	15	0	6	60+ year	woman	yes	no
149	0	1	2	0	14	8	9	0		60+ year	woman	yes	yes
149	1									60+ year	woman	yes	yes
149	2									60+ year	woman	no	yes
149	3									60+ year	woman		yes
149	4									60+ year	woman		yes
150	0	1	2	0	4	8	8	1		18-29 year	woman	yes	no
150	1	1	1	1	9	8	5	0		18-29 year	woman	yes
150	2									18-29 year	woman
150	3									18-29 year	woman
150	4									30-59 year	woman
151	0									30-59 year	woman	no	no
151	1	8	11	8	20	6	19	13		30-59 year	woman	no	no
151	2									30-59 year	woman	no	no
151	3									30-59 year	woman		no
151	4									30-59 year	woman		no
152	0	6	4	4	17	8	15	11		30-59 year	woman	yes	no
152	1	4	6	4	13	8	12	7		30-59 year	woman	yes	yes
152	2									30-59 year	woman	yes	yes
152	3	7	5	7	15	7	12	6	4.88889	30-59 year	woman	yes	yes
152	4									30-59 year	woman		yes
153	0	8	2	1	22	8	32	11		30-59 year	woman	yes	yes
153	1									30-59 year	woman	yes	yes
153	2	5	4	3	11	8	15	6		30-59 year	woman	yes	yes
153	3									30-59 year	woman		yes
153	4									30-59 year	woman		yes
154	0	4	4	12	8	7	2	10		60+ year	woman	yes	no
154	1	2	0	4	9	8	6	8		60+ year	woman	yes	no
154	2	5	1	13	13	8	4	13		60+ year	woman	yes	no
154	3	3	0	1	2	8	0	6	6	60+ year	woman	yes	no
154	4	1	0	2	1	8	3	4	5.88889	60+ year	woman	yes	no
155	0	8	4	6	17	4	24	10		30-59 year	woman	no	yes
155	1	10	4	7	15	6	29	9		30-59 year	woman	no	yes
155	2	8	3	6	18	5	34	8		30-59 year	woman	no	yes
155	3									30-59 year	woman		yes
155	4									30-59 year	woman		yes
156	0	0	0	0	8	8	8	1		30-59 year	woman	no	no
156	1	1	3	0	10	8	4	0		30-59 year	woman	no
156	2									30-59 year	woman
156	3									30-59 year	woman
156	4									30-59 year	woman
157	0	5	6	5	21	6	22	13		18-29 year	woman	yes	yes
157	1	3	0	2	13	8	14	12		18-29 year	woman	yes	yes
157	2									18-29 year	woman	yes	yes
157	3	7	7	9	14	7	11	12	5.88889	18-29 year	woman	yes	yes
157	4									18-29 year	woman		yes
158	0	4	3	4	17	5	5	6		30-59 year	man	no	no
158	1	7	5	12	19	5	12	10		30-59 year	man	no	no
158	2	14	11	32	24	4	13	12		30-59 year	man	no	no
158	3	15	7	22	19	4	11	10	5.66667	30-59 year	man	no	no
158	4									30-59 year	man		no
159	0	7	7	12	20	8	2	8		60+ year	woman	yes	no
159	1	11	12	16	22	7	10	14		60+ year	woman	yes	no
159	2	7	9	9	15	6	30	10		60+ year	woman	yes	no
159	3	1	6	4	16	5	10	5	5.22222	60+ year	woman	yes	no
159	4	6	5	8	17	8	10	4	5.77778	60+ year	woman	yes	no
160	0	3	2	2	15	6	8	0		30-59 year	woman	yes	no
160	1	1	3	2	13	7	7	0		30-59 year	woman	yes	no
160	2	1	2	2	15	6	11	0		30-59 year	woman	yes	no
160	3									30-59 year	woman	yes	no
160	4	1	2	3	13	7	10	0	5.33333	30-59 year	woman	yes	no
161	0	9	7	10	25	6	33	10		30-59 year	man	yes	no
161	1	10	2	4	8	6	16	9		30-59 year	man	yes
161	2									30-59 year	man	yes
161	3									30-59 year	man	yes
161	4									30-59 year	man
162	0	6	5	9	16	6	5	8		30-59 year	man	yes
162	1	9	6	14	16	6	13	11		30-59 year	man	yes
162	2									30-59 year	man
162	3									30-59 year	man
162	4									30-59 year	man
163	0	7	5	10	15	5	23	10		18-29 year	woman	no	no
163	1	5	5	5	19	6	22	4		18-29 year	woman	no	no
163	2	7	7	12	26	4	26	12		18-29 year	woman	yes	no
163	3									18-29 year	woman	no	no
163	4	4	6	9	20	5	21	2	3.77778	18-29 year	woman	no	no
164	0	1	2	2	14	8	0	2		30-59 year	woman	no	no
164	1	0	2	3	13	8	6	2		30-59 year	woman	no	no
164	2	1	1	2	13	7	5	3		30-59 year	woman	no	no
164	3	3	1	2	10	8	9	2	6	30-59 year	woman	no	no
164	4	1	0	0	14	6	6	2	6	30-59 year	woman	no	no
165	0	16	14	55	32	4	35	24		18-29 year	woman	yes	yes
165	1	12	9	43	29	5	27	24		18-29 year	woman	yes	yes
165	2									18-29 year	woman	yes	yes
165	3									18-29 year	woman		yes
165	4									18-29 year	woman		yes
166	0	0	5	5	14	8	7	1		30-59 year	man	yes	yes
166	1	0	1	1	15	8	4	1		30-59 year	man	yes	yes
166	2	0	1	3	15	7	10	3		30-59 year	man	yes	yes
166	3	1	2	5	13	8	6	1	5.22222	30-59 year	man	yes	yes
166	4	0	1	1	12	8	6	2	5.77778	30-59 year	man	yes	yes
167	0	5	2	7	15	7	17	8		30-59 year	woman	yes	no
167	1	5	9	11	22	6	21	9		30-59 year	woman	yes	no
167	2									30-59 year	woman	yes	no
167	3	8	5	16	21	6	34	11	5.22222	30-59 year	woman	yes	no
167	4									30-59 year	woman		no
168	0	1	0	2	13	8	4	2		30-59 year	man	yes	no
168	1									30-59 year	man	yes	no
168	2	2	1	2	13	6	5	3		30-59 year	man	yes	yes
168	3	1	1	1	9	7	4	2	5.44444	30-59 year	man	yes	yes
168	4	3	2	1	12	8	6	3	5.66667	30-59 year	man	yes	yes
169	0	7	7	22	17	6	21	10		30-59 year	woman	yes	no
169	1	6	6	18	14	6	14	7		30-59 year	woman	yes	no
169	2	7	6	15	16	5	13	11		30-59 year	woman	yes	yes
169	3	7	6	20	18	5	15	10	4.22222	30-59 year	woman	no	yes
169	4	4	6	18	16	6	8	6	5.22222	30-59 year	woman	yes	yes
170	0	1	1	3	11	7	10	8		30-59 year	woman	no	no
170	1	4	2	7	16	7	12	11		30-59 year	woman	no	no
170	2									30-59 year	woman	no	no
170	3	8	8	26						30-59 year	woman	no	no
170	4	5	9	21	20	7	12	16	5.11111	30-59 year	woman	no	no
171	0	5	6	7	19	6	18	3		30-59 year	woman	yes	no
171	1									30-59 year	woman	yes	yes
171	2									30-59 year	woman	yes	yes
171	3									30-59 year	woman	yes	yes
171	4	8	6	12	21	8	20	5	4.55556	30-59 year	woman	yes	yes
172	0	6	1	11	12	8	10	5		30-59 year	man	yes	no
172	1	6	4	8	12	8	10	5		30-59 year	man	yes	no
172	2									30-59 year	man	yes	no
172	3	1	0	6	6	8	10	9	5	30-59 year	man	yes	no
172	4	6	1	7	5	8	11	6	5.88889	30-59 year	man	yes	no
173	0									60+ year	woman	yes	yes
173	1	1	2	3	13	6	7	0		60+ year	woman	yes	yes
173	2	1	1	2	9	6	1	1		60+ year	woman	yes	yes
173	3	0	1	0	7	7	2	0	5.22222	60+ year	woman	yes	yes
173	4	0	1	1	9	7	4	0	4.77778	60+ year	woman	yes	yes
174	0	6	3	17	17	7	8	15		30-59 year	woman	yes	no
174	1	13	12	20	21	6	11	19		30-59 year	woman	yes	no
174	2									60+ year	woman	yes	no
174	3	8	9	18	20	7	8	14	5.44444	60+ year	woman	yes	no
174	4	2	4	10	11	6	2	9	5	60+ year	woman	yes	no
175	0	7	5	5	16	6	11	8				yes	no
175	1	10	5	6	11	6	4	10				yes	no
175	2	5	1	6	12	6	10	10				yes	no
175	3												no
175	4												no
176	0	0	0	0	7	6	2	1		30-59 year	woman	no	no
176	1	0	0	1	4	8	3	0		30-59 year	woman	no	no
176	2	0	0	1	6	8	4	0		30-59 year	woman	no
176	3	0	0	4	7	8	2	0	6	30-59 year	woman	no
176	4									30-59 year	woman
177	0									30-59 year	man	yes	no
177	1									30-59 year	man	yes	no
177	2	11	9	11	21	6	13	2		30-59 year	man	yes	no
177	3									30-59 year	man		no
177	4									30-59 year	man		no
178	0	9	6	15	21	4	26	17		30-59 year	man	yes	no
178	1	15	13	39	27	5	37	23		30-59 year	man	yes	no
178	2	10	11	11	18	5	24	15		30-59 year	man	yes	no
178	3	16	9	40	23	4	35	22	2.11111	30-59 year	man	yes	no
178	4									60+ year	man		no
179	0	10	12	27	21	7	18	15		30-59 year	woman	yes	no
179	1									30-59 year	woman	yes	no
179	2									60+ year	woman	yes	no
179	3									60+ year	woman	yes	no
179	4	7	11	19	20	5	12	21	5	60+ year	woman	yes	no
180	0									30-59 year	man	no	no
180	1	2	1	5	9	7	11	5		30-59 year	man	no	no
180	2	4	2	6	11	7	2	5		30-59 year	man	no	no
180	3	2	1	5	10	7	1	4	4.11111	30-59 year	man	no	no
180	4	4	3	7	14	8	5	6	4	30-59 year	man	no	no
181	0	3	0	0	19	6	16	2		30-59 year	woman	yes	no
181	1									30-59 year	woman	yes	no
181	2	2	3	8	16	6	18	3		30-59 year	woman	yes	no
181	3	5	5	14	20	6	22	8	3.33333	30-59 year	woman	yes	no
181	4	3	2	2	9	6	11	3	4.88889	30-59 year	woman	yes	no
182	0	5	3	8	14	7	21	11		30-59 year	woman	no	no
182	1	4	2	7	9	8	24	7		30-59 year	woman	no	no
182	2	5	2	6	12	7	16	9		30-59 year	woman	no	no
182	3	12	7	24	21	6	36	17	5.11111	30-59 year	woman	no	no
182	4	6	3	5	17	6	19	15	4.77778	30-59 year	woman	no	no
183	0	4	5	10	19	4	18	7		30-59 year	woman	yes	yes
183	1									30-59 year	woman	yes	yes
183	2									30-59 year	woman		yes
183	3									30-59 year	woman		yes
183	4									30-59 year	woman		yes
184	0	1	1	1	7	8	8	15		18-29 year	woman	yes	no
184	1									18-29 year	woman	yes
184	2									18-29 year	woman
184	3									18-29 year	woman
184	4									18-29 year	woman
185	0									18-29 year	woman	yes	no
185	1	12	5	23	21	6	21	17		18-29 year	woman	yes
185	2									18-29 year	woman	yes
185	3	16	8	32	21	7	24	23	4.22222	18-29 year	woman	yes
185	4									18-29 year	woman
186	0	2	2	4	6	8	5	5		60+ year	woman	no	no
186	1	4	0	5	8	8	7	8		60+ year	woman	no	no
186	2	1	1	1	10	8	9	1		60+ year	woman	no
186	3									60+ year	woman
186	4									60+ year	woman
187	0	5	7	11	22	5	30	11		30-59 year	woman	no	no
187	1	6	6	10	19	7	20	14		30-59 year	woman	no	no
187	2	5	12	14	24	5	29	14		60+ year	woman	no	no
187	3	8	10	17	20	6	33	14	4.77778	60+ year	woman	no	no
187	4	4	6	10	13	7	20	10	5.55556	60+ year	woman		no
188	0									30-59 year	woman	yes	no
188	1									30-59 year	woman	yes	no
188	2									30-59 year	woman	yes	no
188	3	21	12							30-59 year	woman	yes	no
188	4									30-59 year	woman		no
189	0	2	3	3	24	8	18	3		30-59 year	woman	no	no
189	1	5	5	5	17	7	21	4		30-59 year	woman	no	no
189	2	4	2	4	16	7	12	3		30-59 year	woman	no	no
189	3	9	9	7	27	6	17	4	4.55556	30-59 year	woman	no	no
189	4									30-59 year	woman		no
190	0	8	8	14	20	7	21	9		30-59 year	man	yes	no
190	1	5	11	10	25	6	21	11		30-59 year	man	yes	no
190	2	10	11	20	28	6	36	15		30-59 year	man	no	no
190	3	15	20	33	34	6	42	24	4.33333	30-59 year	man	yes	no
190	4									30-59 year	man		no
191	0	2	1	0	15	7	11	1		30-59 year	woman	yes	no
191	1	2	1	1	12	6	10	4		30-59 year	woman	yes	no
191	2									30-59 year	woman	yes	no
191	3									30-59 year	woman		no
191	4									30-59 year	woman		no
192	0	5	3	3	12	8	1	6		18-29 year	woman	no	yes
192	1	6	2	3	10	8	4	6		18-29 year	woman	no	yes
192	2									18-29 year	woman	no	yes
192	3									18-29 year	woman		yes
192	4									18-29 year	woman		yes
193	0	2	1	2	9	8	5	1		30-59 year	woman	no	no
193	1	3	1	0	4	8	5	0		30-59 year	woman	no
193	2	3	2	3	8	8	3	3		30-59 year	woman
193	3									30-59 year	woman
193	4									30-59 year	woman
194	0	4	8	13	27	8	25	7		30-59 year	man	yes	no
194	1	6	5	13	15	8	18	7		30-59 year	man	yes	no
194	2	7	8	17	20	6	26	11		30-59 year	man	yes	no
194	3	10	3	11	21	6	18	10	4.88889	30-59 year	man	yes	no
194	4	5	5	8	22	6	20	11	4.88889	30-59 year	man	yes	no
195	0	2	0	2	15	3	12	2		30-59 year	man	no	no
195	1	1	4	8	19	5	1	1		30-59 year	man	no	no
195	2									30-59 year	man	no
195	3									30-59 year	man
195	4									30-59 year	man
196	0	2	1	3	7	6	7	4		30-59 year	woman	yes	no
196	1	1	0	2	8	7	1	4		30-59 year	woman	yes	no
196	2									30-59 year	woman	yes	no
196	3									30-59 year	woman	yes	no
196	4	3	2	4	7	6	3	6	5.77778	30-59 year	woman	yes	no
197	0	0	0	0	14	7	3	5		30-59 year	man	yes	yes
197	1	0	1	6	9	6	4	6		30-59 year	man	yes	yes
197	2									30-59 year	man	yes	yes
197	3									30-59 year	man	yes	yes
197	4	3	5	13	15	5	4	9	5.44444	30-59 year	man	yes	yes
198	0	6	3	8	14	6	16	3		18-29 year	man	no	no
198	1	3	2	5	13	5	16	4		18-29 year	man	no
198	2									18-29 year	man
198	3									18-29 year	man
198	4									18-29 year	man
199	0	9	3	9	19	6	11	4		60+ year	woman	no	no
199	1	5	4	10	16	6	11	5		60+ year	woman	no	no
199	2	10	6	15	20	6	17	7		60+ year	woman	no	no
199	3	6	3	5	16	6	4	1	4.55556	60+ year	woman	no	no
199	4	9	7	8	18	5	5	3	3.77778	60+ year	woman	no	no
200	0	9	4	11	14	6	19	12		18-29 year	woman	yes	yes
200	1	8	6	16	16	6	18	15		18-29 year	woman	yes	yes
200	2	8	5	16	17	6	26	12		18-29 year	woman	yes	yes
200	3	17	11	31	27	6	34	13	3.33333	18-29 year	woman	yes	yes
200	4	6	5	9	14	6	20	19		18-29 year	woman	yes	yes
201	0	3	5	6	13	8	6	1		30-59 year	woman	yes	no
201	1	2	1	2	11	8	4	1		30-59 year	woman	yes	no
201	2	1	1	1	12	8	3	0		30-59 year	woman	yes	no
201	3									30-59 year	woman	yes	no
201	4	2	2	2	7	8	4	0	5.44444	30-59 year	woman	yes	no
202	0	8	2							30-59 year	woman	yes	no
202	1	6	5	6	11	6	10	14		30-59 year	woman	yes	no
202	2	8	3	6	16	5	12	13		30-59 year	woman	yes	no
202	3	6	4	8	10	5	6	12	4.55556	30-59 year	woman	yes	no
202	4	2	2	4	11	6	9	6	4.33333	30-59 year	woman	yes	no
203	0	4	5	5	12	6	11	4		30-59 year	man	yes	no
203	1	3	3	8	11	7	9	5		30-59 year	man	yes
203	2									30-59 year	man
203	3									30-59 year	man
203	4									30-59 year	man
204	0	5	3	22	17	5	9	12		30-59 year	woman	no	no
204	1	12	7	21	24	6	26	12		30-59 year	woman	no	no
204	2	6	3	7	11	6	15	6		30-59 year	woman	no	no
204	3									30-59 year	woman	no	no
204	4	8	6	17	20	7	22	7	2.66667	30-59 year	woman	no	no
205	0	9	7	24	20	7	12	10		30-59 year	woman	yes	no
205	1	8	6	23	21	7	20	9		30-59 year	woman	yes	no
205	2	8	4	14	18	8	17	5		30-59 year	woman	yes	no
205	3	7	6	27	20	8	13	8	5.33333	30-59 year	woman	yes	no
205	4	8	5	12	17	8	12	7	5.11111	30-59 year	woman	yes	no
206	0	15	8	27	26	5	28	11		18-29 year	woman	yes	no
206	1	15	14	54						18-29 year	woman	yes	yes
206	2									18-29 year	woman	yes	yes
206	3									18-29 year	woman		yes
206	4									18-29 year	woman		yes
207	0	5	3	4	13	8	0	4		60+ year	woman	no	no
207	1	6	4	4	11	8	8	7		60+ year	woman	no	no
207	2	0	0	3	12	8	3	1		60+ year	woman	no	no
207	3	3	0	3	17	8	3	5	5.22222	60+ year	woman	no	no
207	4	3	0	3	15	8	7	5	6	60+ year	woman	no	no
208	0	0	0	0	11	8	13	3		30-59 year	woman	no	no
208	1	4	0	4	9	8	8	3		30-59 year	woman	no	no
208	2	25	10	55	29	4	40	15		30-59 year	woman	no
208	3									30-59 year	woman
208	4									30-59 year	woman
209	0	0	0	0	8	6	3	0		30-59 year	man	no	yes
209	1	0	0	0	7	6	2	0		30-59 year	man	no	yes
209	2									30-59 year	man	no	yes
209	3									30-59 year	man		yes
209	4									30-59 year	man		yes
210	0	7	6	9	24	4	25	7		30-59 year	woman	yes	no
210	1	6	6	8	20	4	30	7		30-59 year	woman	yes	no
210	2	3	7	5	18	5	30	6		30-59 year	woman	yes	no
210	3	3	6	9	20	4	26	8	3.66667	30-59 year	woman	yes	no
210	4	5	6	9	22	4	26	6	4.77778	30-59 year	woman	yes	no
211	0	3	0	1	8	8	3	2		18-29 year	woman	no	no
211	1	3	0	0	7	8	3	3		18-29 year	woman	no	no
211	2									18-29 year	woman	no	no
211	3									18-29 year	woman	no	no
211	4									18-29 year	woman		no
212	0	4	5	5	21	3	12	6		30-59 year	woman	yes	no
212	1	5	5	6	20	6	16	9		30-59 year	woman	yes	no
212	2	10	10	18	23	4	24	8		30-59 year	woman	yes
212	3	8	5	8	21	4	20	7	2.11111	30-59 year	woman	yes
212	4									30-59 year	woman
213	0									30-59 year	man	no	no
213	1	15	8	18	16	6	14	19		30-59 year	man	no	yes
213	2	8	8	21	18	6	11	12		30-59 year	man	no	yes
213	3	0	0	15	11	6	11	11	5.44444	30-59 year	man	no	yes
213	4									30-59 year	man		yes
214	0	2	2	3	4	6	10	0			man	yes	yes
214	1	0	0	1	7	7	2	1			man	yes	yes
214	2										man	yes	yes
214	3	0	3	3	11	6	12	1	5.77778		man	yes	yes
214	4										man		yes
215	0	5	5	8	12	8	2	7		30-59 year	woman	no	no
215	1	4	5	4	10	8	2	6		30-59 year	woman	no
215	2									30-59 year	woman	no
215	3	2	3	1	11	7	3	3	5.55556	30-59 year	woman	no
215	4									30-59 year	woman
216	0	6	6	14	20	5	13	4		60+ year	woman	no	no
216	1	6	6	14	16	5	7	6		60+ year	woman	no	no
216	2	0	7	10	17	6	10	6		60+ year	woman	no	no
216	3	8	7	18	19	4	12	5	6	60+ year	woman	no	no
216	4	5	7	15	15	4	8	7	6	60+ year	woman	no	no
217	0	3	3	6	14	7	24	5		30-59 year	woman	yes	no
217	1	4	4	10	12	6	18	5		30-59 year	woman	yes	yes
217	2	6	4	15	19	6	19	10		30-59 year	woman	yes	yes
217	3	4	5	7	17	8	29	14	2.66667	30-59 year	woman	yes	yes
217	4									30-59 year	woman		yes
218	0	8	3	9	15	8	11	3		60+ year	woman	yes	no
218	1	5	5	7	15	6	19	5		60+ year	woman	yes	no
218	2									60+ year	woman	yes	no
218	3	10	6	25	20	7	34	9	3.11111	60+ year	woman	yes	no
218	4	2	1	4	7	6	9	7	4.33333	60+ year	woman	yes	no
219	0	7	4	13	13	7	19	11		30-59 year	man	yes	no
219	1									30-59 year	man	yes	no
219	2	4	7	22	21	6	24	12		30-59 year	man	yes
219	3									30-59 year	man
219	4									30-59 year	man
220	0	0	0	0	9	7	4	3		60+ year	woman	no	no
220	1	1	0	2	5	7	4	3		60+ year	woman	no	no
220	2	2	0	1	3	8	2	4		60+ year	woman	no	no
220	3									60+ year	woman	no	no
220	4	0	0	0	4	8	0	1	6	60+ year	woman	no	no
221	0	4	0	3	2	3	0	7		30-59 year	woman	no	no
221	1	3	0	2	4	7	4	7		30-59 year	woman	no	no
221	2	0	0	0	12	8	0	1		30-59 year	woman	no	no
221	3	0	0	0	12	8	0	1	3.88889	30-59 year	woman	no	no
221	4									30-59 year	woman		no
222	0									30-59 year	woman	yes	yes
222	1	4	5	7	15	6	10	13		30-59 year	woman	yes	yes
222	2	4	1	3	10	6	11	10		30-59 year	woman	yes	yes
222	3	6	3	7	15	6	12	14	3.77778	30-59 year	woman	yes	yes
222	4	4	0	4	11	6	10	13	4.22222	30-59 year	woman	yes	yes
223	0	8	2	7	17	6	9	7		18-29 year	woman	no	no
223	1	8	1	2	15	4	16	10		18-29 year	woman	no
223	2									18-29 year	woman
223	3	7	2	4	17	5	28	6	3.55556	18-29 year	woman	no
223	4									18-29 year	woman
224	0									30-59 year	man	yes	no
224	1	0	0	0	8	8	6	0		30-59 year	man	yes	no
224	2									30-59 year	man	yes	no
224	3	3	1	0	7	8	9	1	5.33333	30-59 year	man	yes	no
224	4									30-59 year	man		no
225	0	0	0	0	10	8	6	0		30-59 year	woman	no	no
225	1	0	0	1	10	8	9	0		30-59 year	woman	no	no
225	2	3	2	2	14	8	11	0		30-59 year	woman	no	no
225	3	4	2	4	19	8	9	0	3.22222	30-59 year	woman	no	no
225	4	8	2	9	21	7	9	0	3.33333	30-59 year	woman	no	no
226	0	4	2	3	10	6	9	9		30-59 year	woman	no	no
226	1	2	2	4	12	6	8	3		30-59 year	woman	no	no
226	2	1	4	5	17	6	12	5		30-59 year	woman	no
226	3	4	6	5	18	6	10	6	5.33333	30-59 year	woman	no
226	4									30-59 year	woman
227	0	5	13	5	19	6	9	10		30-59 year	woman	no	no
227	1									30-59 year	woman	no
227	2									30-59 year	woman
227	3									30-59 year	woman
227	4									30-59 year	woman
228	0	3	2	5	11	8	11	6		30-59 year	woman	yes	no
228	1	3	2	4	12	7	6	7		30-59 year	woman	yes	no
228	2									30-59 year	woman	yes	yes
228	3	1	0	1						30-59 year	woman	yes	yes
228	4									30-59 year	woman		yes
229	0	0	0	1	5	8	2	1		18-29 year	woman	yes	no
229	1	0	0	0	12	8	0	0		18-29 year	woman	yes
229	2									18-29 year	woman
229	3									18-29 year	woman
229	4									18-29 year	woman
230	0	7	6	2	24	7	35	2		18-29 year	woman	yes	no
230	1									18-29 year	woman	yes
230	2									18-29 year	woman
230	3									18-29 year	woman
230	4									30-59 year	woman
231	0	3	5	18	16	6	6	5		30-59 year	woman	yes	no
231	1	7	6	15	11	6	10	13		30-59 year	woman	yes	no
231	2	0	1	19	17	6	10	3		30-59 year	woman	yes	no
231	3	4	3	9	13	4	8	2	5	30-59 year	woman	yes	no
231	4									30-59 year	woman		no
232	0									30-59 year	woman	no	no
232	1									30-59 year	woman	no	no
232	2	7	7	9	19	6	17	8		30-59 year	woman		no
232	3	11	4	8	17	6	16	12	4.22222	30-59 year	woman	no	no
232	4									30-59 year	woman		no
233	0	8	5	27	17	2	24	15		30-59 year	woman	no	yes
233	1	6	4	12	15	7	27	7		30-59 year	woman	no	yes
233	2	4	4	6	9	7	9	4		30-59 year	woman	yes	yes
233	3	7	5	16	13	6	18	10	4.11111	30-59 year	woman	no	yes
233	4									30-59 year	woman		yes
234	0	0	0	0	12	8	3	2		60+ year	man	yes	no
234	1									60+ year	man	yes	no
234	2									60+ year	man	yes	no
234	3	0	0	0	18	8	2	0	6	60+ year	man	yes	no
234	4									60+ year	man		no
235	0	7	2	6	13	6	19	11		30-59 year	woman	yes	no
235	1									30-59 year	woman	yes	no
235	2									30-59 year	woman	yes	no
235	3									30-59 year	woman		no
235	4									30-59 year	woman		no
236	0	8	5	14	20	6	25	13		30-59 year	woman	no	no
236	1	11	8	35	22	6	22	16		30-59 year	woman	no	no
236	2	7	5	11	17	6	18	10		60+ year	woman	no	no
236	3	14	12	38	23	5	40	18	3.33333	60+ year	woman	no	no
236	4	11	13	53	27	5	38	20	2.44444	60+ year	woman	no	no
237	0	15	12	7	26	7	28	3		30-59 year	woman	no	no
237	1	9	10	8	26	6	21	2		30-59 year	woman	no	no
237	2	5	8	5	20	6	18	6		30-59 year	woman	no	no
237	3	21	17	16	26	6	33	7	2.44444	30-59 year	woman	no	no
237	4	5	6	6	18	6	21	2	3	30-59 year	woman	no	no
238	0	2	3	4	12	8	11	6		30-59 year	woman	yes	no
238	1	5	4	1	12	8	8	4		30-59 year	woman	yes	no
238	2									30-59 year	woman	yes	no
238	3	3	2	3	13	8	5	5	4.44444	30-59 year	woman	yes	no
238	4	5	4	6	14	8	12	8	4.66667	30-59 year	woman	yes	no
239	0	8	6	21	19	6	35	11		18-29 year	woman	no	no
239	1	9	7	20	21	6	27	9		18-29 year	woman	no	no
239	2	6	7	13	22	6	28	6		18-29 year	woman	no	no
239	3									18-29 year	woman	no	no
239	4	12	7	17	21	5	33	6	2.77778	18-29 year	woman	no	no
240	0	8	7	11	18	5	7	11		30-59 year	woman	no	no
240	1	7	4	9	18	6	7	8		30-59 year	woman	no	no
240	2	7	5	5	14	6	10	8		30-59 year	woman	no
240	3	7	4	8	19	6	7	9	4.33333	30-59 year	woman	no
240	4									30-59 year	woman
241	0									18-29 year	woman	no	no
241	1									18-29 year	woman	no	no
241	2									18-29 year	woman	no
241	3	4	2	6	13	8	9	3	4.77778	18-29 year	woman	no
241	4									18-29 year	woman
242	0									30-59 year	man	yes	no
242	1									30-59 year	man	yes	no
242	2	3	5	6	9	8	6	5		30-59 year	man	yes	no
242	3	5	8	11	7	8	11	7	5.77778	30-59 year	man	yes	no
242	4									30-59 year	man		no
243	0	2	0	2	10	8	3	2		60+ year	man	no	no
243	1	3	2	4	12	8	1	1		60+ year	man	no	no
243	2	2	0	2	10	7	2	5		60+ year	man	no	no
243	3									60+ year	man	no	no
243	4	2	0	1	10	8	3	3	6	60+ year	man	no	no
244	0	5	5	4	11	8	5	7		18-29 year	woman	yes	no
244	1									18-29 year	woman	yes
244	2									18-29 year	woman
244	3									18-29 year	woman
244	4									18-29 year	woman
245	0	4	5	5	22	8	28	6		30-59 year	woman	no	no
245	1	3	3	5	20	7	24	6		30-59 year	woman	no	no
245	2	17	15	28	30	5	25	18		30-59 year	woman	no	no
245	3	3	11	32	31	6	29	10	4	30-59 year	woman	no	no
245	4	3	2	21	20	6	16	10	3	30-59 year	woman	no	no
246	0	4	4	1	12	6	10	1		18-29 year	woman	yes	yes
246	1	4	4	4	13	6	9	0		18-29 year	woman	yes	yes
246	2	4	2	0	14	6	15	1		18-29 year	woman	yes	yes
246	3									18-29 year	woman		yes
246	4									18-29 year	woman		yes
247	0	5	3	1	11	7	22	5		30-59 year	man	yes	no
247	1	3	3	3	11	6	18	11		30-59 year	man	yes
247	2	4	1	3	13	6	18	11		30-59 year	man	yes
247	3	7	5	8	15	6	20	15	4.66667	30-59 year	man	yes
247	4									30-59 year	man
248	0	11	10	20	30	7	44	5		30-59 year	woman	yes	no
248	1	9	10	34	32	7	39	13		30-59 year	woman	yes	yes
248	2	7	9	28	21	8	36	14		30-59 year	woman	yes	yes
248	3	7	6	23	21	8	28	9	4.44444	30-59 year	woman	no	yes
248	4	9	6	24	21	8	37	14	4.77778	30-59 year	woman	no	yes
249	0	3	2	5	9	7	20	9		30-59 year	woman	no	no
249	1	4	2	1	11	8	18	9		30-59 year	woman	no	no
249	2	4	4	2	14	8	27	11		30-59 year	woman	no
249	3	13	11	32	20	6	39	18	2.66667	30-59 year	woman	no
249	4									30-59 year	woman
250	0	0	0	0	14	8	7	1		60+ year	man	yes	no
250	1									60+ year	man	yes	no
250	2									60+ year	man	no	no
250	3									60+ year	man	yes	no
250	4	1	1	2	12	8	5	6	5.33333	60+ year	man	yes	no
251	0	8	9	6	21	6	14	11		30-59 year	woman	yes	no
251	1									30-59 year	woman	yes
251	2									30-59 year	woman
251	3									30-59 year	woman
251	4									30-59 year	woman
252	0	10	6	18	22	6	20	9		30-59 year	woman	yes	no
252	1	8	3	7	9	6	15	6		30-59 year	woman	yes	no
252	2	7	3	8						30-59 year	woman	yes	no
252	3									30-59 year	woman	yes	no
252	4	3	3	7	15	6	15	9	5.33333	30-59 year	woman	yes	no
253	0	2	3	6	15	6	13	1		30-59 year	woman	yes	no
253	1	7	5	8	14	6	16	9		30-59 year	woman	yes	no
253	2									30-59 year	woman	yes	no
253	3									30-59 year	woman	yes	no
253	4	2	1	1	9	6	12	6	4.55556	30-59 year	woman	yes	no
254	0	0	0	0	5	6	2	1		30-59 year	woman	yes	yes
254	1	0	0	0	7	8	0	1		30-59 year	woman	yes	yes
254	2	0	0	0	3	8	0	1		30-59 year	woman	yes	yes
254	3	0	2	0	4	7	0	1	4.44444	30-59 year	woman	yes	yes
254	4	0	0	0	5	7	0	1	4.33333	30-59 year	woman	yes	yes
255	0	5	6	20	16	6	15	13		30-59 year	woman	no	no
255	1	5	2	4	6	6	12	11		30-59 year	woman	no	no
255	2									30-59 year	woman	no	no
255	3	3	4	7	12	6	10	10	4.77778	30-59 year	woman	no	no
255	4	4	5	12	16	4	16	13	4.44444	30-59 year	woman	no	no
256	0	3	5	5	19	6	12	6		30-59 year	woman	yes	yes
256	1	6	6	5	16	6	19	7		30-59 year	woman	yes	yes
256	2	9	7	11	13	7	17	7		30-59 year	woman	yes	yes
256	3									30-59 year	woman	yes	yes
256	4	6	5	6	19	7	23	15	4.33333	30-59 year	woman	yes	yes
257	0	1	3	8	18	5	19	4		30-59 year	woman	yes	no
257	1	5	4	5	12	4	23	6		30-59 year	woman	yes	no
257	2	0	1	3	9	7	11	1		30-59 year	woman	yes
257	3									30-59 year	woman
257	4									30-59 year	woman
258	0	9	10	19	27	7	37	11		18-29 year	woman	yes	no
258	1									18-29 year	woman	yes	no
258	2									18-29 year	woman	yes
258	3									18-29 year	woman
258	4									18-29 year	woman
259	0									30-59 year	woman	yes	no
259	1	5	4	0	11	6	19	11		30-59 year	woman	yes
259	2									30-59 year	woman
259	3									30-59 year	woman
259	4									30-59 year	woman
260	0	2	2	5	5	7	13	0		18-29 year	man	yes	yes
260	1	3	2	1	12	2	11	4		18-29 year	man	yes	yes
260	2	1	0	0	10	8	12	12		18-29 year	man	yes	yes
260	3	6	2	6	10	7	15	4	4.11111	18-29 year	man	yes	yes
260	4									18-29 year	man		yes
261	0	1	1	0	10	7	7	1		30-59 year	woman	yes	no
261	1	2								30-59 year	woman	yes
261	2									30-59 year	woman	yes
261	3	4	2	2	10	6	12	4	5.66667	30-59 year	woman	yes
261	4									30-59 year	woman
262	0	12	7	15	20	4	21	10		60+ year	woman	no	no
262	1	10	6	18	23	4	24	6		60+ year	woman	no	no
262	2	15	4	8	22	4	21	7		60+ year	woman	no	no
262	3	10	9	24	25	3	24	8	2.33333	60+ year	woman	no	no
262	4	12	9	24	23	4	19	8	1.22222	60+ year	woman	no	no
263	0											no	no
263	1	16	6	30	25	6	39	17				no	no
263	2											no
263	3	10	4	15	15	6	28	14	4.88889			no
263	4
264	0	0	1	0	4	8	3	0		18-29 year	man	no	no
264	1	0	1	0	6	8	6	1		18-29 year	man	no	no
264	2	0	0	0	6	8	3	0		18-29 year	man	no	no
264	3	1	0	0	7	8	4	0	5.11111	18-29 year	man	no	no
264	4	0	2	0	6	8	5	0	5.55556	18-29 year	man	no	no
265	0	1	1	0	11	6	6	2		30-59 year	man	yes	no
265	1									30-59 year	man	yes	no
265	2	2	4	6	19	6	15	3		30-59 year	man	yes	no
265	3	2	4	4	18	6	9	1	4.33333	30-59 year	man	yes	no
265	4									30-59 year	man		no
266	0	4	1	3						60+ year	woman	no	no
266	1	4	0	5	9	6	15	7		60+ year	woman	no	no
266	2	3	1	3	13	6	21	10		60+ year	woman	no
266	3	2	0	4	11	6	16	10	3.77778	60+ year	woman	no
266	4									60+ year	woman
267	0	2	0	1	8	6	10	7		18-29 year	woman	yes	no
267	1									18-29 year	woman	yes
267	2									18-29 year	woman
267	3									18-29 year	woman
267	4									18-29 year	woman
268	0	3	0	4	9	6	4	4		18-29 year	woman	yes	yes
268	1	3	0	1	11	7	1	3		18-29 year	woman	yes	yes
268	2	2	1	1	13	6	2	4		18-29 year	woman	yes	yes
268	3	2	0	4	9	7	4	3	4.66667	18-29 year	woman	yes	yes
268	4	2	0	1	13	6	3	2	4.44444	18-29 year	woman	yes	yes
269	0									30-59 year	woman	yes	no
269	1									30-59 year	woman	yes	no
269	2									30-59 year	woman	yes	no
269	3	8	6	9	13	8	6	3	6	30-59 year	woman	yes	no
269	4									30-59 year	woman		no
270	0	4	3	5	13	7	9	9		30-59 year	man	yes	no
270	1									30-59 year	man	yes
270	2									30-59 year	man
270	3									30-59 year	man
270	4									30-59 year	man
271	0	10	13	23	27	6	27	13		60+ year	woman	yes	no
271	1									60+ year	woman	yes
271	2									60+ year	woman
271	3									60+ year	woman
271	4									60+ year	woman
272	0	6	8	25	18	3	12	10		30-59 year	man	no	no
272	1	6	4	13	16	7	16	9		30-59 year	man	no	no
272	2	4	5	26	22	8	26	8		30-59 year	man	no	no
272	3									30-59 year	man		no
272	4									30-59 year	man		no
273	0	2	1	2	5	8	14	3		30-59 year	woman	yes	no
273	1									30-59 year	woman	yes
273	2									30-59 year	woman
273	3									30-59 year	woman
273	4									30-59 year	woman
274	0	2	3	4	10	8	8	10		30-59 year	woman	yes	no
274	1	2	2	3	14	7	10	10		30-59 year	woman	yes	no
274	2	2	0	3	12	6	13	8		30-59 year	woman	yes	no
274	3	2	1	2	11	6	10	7	5.55556	30-59 year	woman	no	no
274	4	2	1	0	10	8	4	6	5.77778	30-59 year	woman	no	no
275	0	6	9	21	18	6	13	15		18-29 year	woman	yes	no
275	1									18-29 year	woman	yes	no
275	2									18-29 year	woman	yes
275	3									18-29 year	woman
275	4									30-59 year	woman
276	0	3	0	2	16	7	13	6		30-59 year	woman	no	no
276	1	3	1	5	17	6	12	8		30-59 year	woman	no	no
276	2	4	1	6	16	6	19	8		30-59 year	woman	no	no
276	3	4	5	5	18	6	17	11	4.22222	30-59 year	woman	no	no
276	4	3	3	5	18	7	15	5	4.55556	30-59 year	woman	no	no
277	0	0	0	1	11	6	9	0		30-59 year	woman	no	no
277	1	0	0	0	10	6	9	0		30-59 year	woman	no	no
277	2									30-59 year	woman	no	no
277	3	0	0	0	12	7	6	0	4.88889	30-59 year	woman	no	no
277	4	0	0	0	9	7	13	0	3.88889	30-59 year	woman	no	no
278	0	7	3	3	19	7	12	2		30-59 year	woman	yes	no
278	1	4	3	3	13	7	5	6		30-59 year	woman	yes	no
278	2									30-59 year	woman	yes	no
278	3	6	1	3	12	8	4	3		30-59 year	woman	yes	no
278	4									30-59 year	woman		no
279	0	0	0	2	7	6	8	1		18-29 year	woman	yes	no
279	1	0	0	0	8	7	3	1		18-29 year	woman	yes
279	2									30-59 year	woman
279	3									30-59 year	woman
279	4									30-59 year	woman
280	0	1	2	8	13	7	3	0		18-29 year	woman	yes	no
280	1									18-29 year	woman	yes
280	2									18-29 year	woman
280	3									18-29 year	woman
280	4									30-59 year	woman
281	0	4	0	1	3	7	5	3		60+ year	woman	yes	no
281	1	3	0	1	2	8	6	5		60+ year	woman	yes	no
281	2	7	2	3	5	5	14	6		60+ year	woman	no	yes
281	3	4	1	2	5	4	11	9	5	60+ year	woman	no	yes
281	4									60+ year	woman		yes
282	0	7	5	7	24	7	18	9		30-59 year	woman	yes	no
282	1	6	6	4	18	7	17	0		30-59 year	woman	yes	no
282	2									30-59 year	woman	yes	no
282	3	7	6							30-59 year	woman	yes	no
282	4	11	7	9	19	6	26	0	3.33333	30-59 year	woman	yes	no
283	0	3	2	4	9	6	4	7		30-59 year	woman	no	no
283	1	3	1	3	7	4	1	10		30-59 year	woman	no	no
283	2	1	1	1	8	8	5	5		60+ year	woman	no	no
283	3	0	0	0	10	7	7	2	5	60+ year	woman	no	no
283	4	0	0	1	7	8	6	7	5.11111	60+ year	woman	no	no
284	0	3	1	1	11	8	16	3		30-59 year	man	yes	no
284	1									30-59 year	man	yes	no
284	2									30-59 year	man	yes	no
284	3	3	0	0	12	0	5	3	6	30-59 year	man	yes	no
284	4	0	0	0	11	8	5	1	5.88889	30-59 year	man	yes	no
285	0	4	4	5	17	7	14	4		30-59 year	woman	yes	no
285	1									30-59 year	woman	yes	no
285	2									30-59 year	woman	yes	no
285	3									30-59 year	woman		no
285	4									30-59 year	woman		no
286	0									18-29 year	woman	yes	no
286	1	10	7	24	22	6	32	19		18-29 year	woman	yes	no
286	2	8	9	33	23	5	32	11		18-29 year	woman	yes	yes
286	3	6	12	24	18	8	29	10	4.33333	18-29 year	woman	yes	yes
286	4									18-29 year	woman		yes
287	0	6	6	15	23	7	34	7		30-59 year	woman	no	no
287	1	6	6	22	30	6	35	9		30-59 year	woman	no	no
287	2	5	12	25	32	7	37	13		30-59 year	woman	no
287	3	9	13	43	29	6	42	18	2	30-59 year	woman	no
287	4									30-59 year	woman
288	0	2	6	4	12	6	5	4		18-29 year	woman	yes	no
288	1	5	5	5	11	8	5	6		18-29 year	woman	yes	no
288	2									18-29 year	woman	yes	no
288	3									18-29 year	woman		no
288	4									18-29 year	woman		no
289	0	9	8	26	26	4	41	13		18-29 year	woman	yes	yes
289	1	9	8	23	22	5	25	10		18-29 year	woman	yes	yes
289	2	10	11	21	25	6	39	9		18-29 year	woman	yes	yes
289	3									18-29 year	woman	yes	yes
289	4									18-29 year	woman		yes
290	0	2	4	6	13	7	8	1		30-59 year	man	no	no
290	1	3	3	2	9	8	7	2		30-59 year	man	no
290	2									30-59 year	man	no
290	3	3	4	4	16	8	9	2	5	30-59 year	man	no
290	4									30-59 year	man
291	0	4	0	4	16	6	9	7		30-59 year	woman	yes	yes
291	1	4	0	3	13	6	7	8		30-59 year	woman	yes	yes
291	2	3	1	2	14	7	9	5		30-59 year	woman	yes	yes
291	3	5	3	2	15	6	14	7	4.77778	30-59 year	woman	yes	yes
291	4	6	2	10	20	5	12	9	4.55556	30-59 year	woman	yes	yes
292	0	3	4	7	13	7	14	7		30-59 year	woman	yes	yes
292	1	5	5	4	13	6	15	5		30-59 year	woman	yes	yes
292	2									30-59 year	woman	yes	yes
292	3	7	6	14	18	6	18	7	5.11111	30-59 year	woman	yes	yes
292	4	1	3	3	13	7	13	8	4.55556	30-59 year	woman	yes	yes
293	0	11	7	28	22	4	19	21		30-59 year	man	no	no
293	1	10	10	34	17	5	9	19		30-59 year	man	no	no
293	2	10	8	33	21	4	18	22		30-59 year	man	no
293	3	13	12	39	19	6	15	25	3.66667	30-59 year	man	no
293	4									60+ year	man
294	0	0	0							30-59 year	man	yes	no
294	1									30-59 year	man	yes
294	2									30-59 year	man	yes
294	3	3	1	3	15	3	7	10	4.55556	30-59 year	man	yes
294	4									30-59 year	man
295	0									30-59 year	man	yes	no
295	1	2	0	0	6	6	3	4		30-59 year	man	yes	no
295	2									30-59 year	man	yes
295	3									30-59 year	man
295	4									30-59 year	man
296	0	4	6	5	15	7	17	7		30-59 year	woman	yes	no
296	1	4	5	1	11	8	16	5		30-59 year	woman	yes	no
296	2	5	3	5	16	8	19	5		30-59 year	woman	yes	no
296	3	8	8	10	15	8	19	9	4.66667	30-59 year	woman	yes	no
296	4									30-59 year	woman		no
297	0	0	0	5	12	8	10	2		30-59 year	woman	no	no
297	1	1	3	5	9	8	2	0		30-59 year	woman	no
297	2	2	1	0	2	8	6	1		30-59 year	woman	no
297	3	3	6	6	8	8	5	0	5.33333	30-59 year	woman	no
297	4									30-59 year	woman
298	0	12	10	18	15	6	22	12		18-29 year	woman	yes	yes
298	1	8	9	9	13	6	18	8		18-29 year	woman	yes	yes
298	2	8	6	5	14	6	16	12		18-29 year	woman	yes	yes
298	3	10	10	18	21	4	27	12	3.55556	18-29 year	woman	yes	yes
298	4	4	1	1	8	6	11	6	4.44444	18-29 year	woman	yes	yes
299	0	6	6	0	16	6	22	0		18-29 year	woman	yes	no
299	1									18-29 year	woman	yes
299	2									18-29 year	woman
299	3									18-29 year	woman
299	4									18-29 year	woman
300	0	1	0	1	6	5	0	2		60+ year	woman	yes	no
300	1	0	0	1	9	6	0	3		60+ year	woman	yes	no
300	2	1	0	2	8	6	1	4		60+ year	woman	yes
300	3									60+ year	woman
300	4									60+ year	woman
301	0	4	2	8	11	5	4	1		30-59 year	man	yes	no
301	1	5	4	3	14	5	7	0		30-59 year	man	yes	no
301	2									30-59 year	man	yes	no
301	3	3	4	9	20	5	12	3	4.33333	30-59 year	man	yes	no
301	4	3	2	4	17	6	16	1	4.44444	30-59 year	man	yes	no
302	0	3	5	5	14	6	11	5		30-59 year	woman	yes	no
302	1	5	4	6	17	6	17	14		30-59 year	woman	yes	yes
302	2	6	4	2	16	6	15	7		30-59 year	woman	yes	yes
302	3	6	4	7	14	6	14	4	3.55556	30-59 year	woman	yes	yes
302	4	3	3	4	15	6	25	2	4.33333	30-59 year	woman	yes	yes
303	0	3	2	5	15	6	13	4		30-59 year	woman	yes	no
303	1	8	4	7	16	6	16	8		30-59 year	woman	yes	no
303	2									30-59 year	woman	yes
303	3									30-59 year	woman
303	4									30-59 year	woman
304	0	4	2	4	14	6	12	3		30-59 year	woman	yes	yes
304	1	3	1	1	12	6	11	5		30-59 year	woman	yes	yes
304	2	6	1	4	12	8	16	10		30-59 year	woman	yes	yes
304	3	2	1	7	13	8	14	4	5.44444	30-59 year	woman	yes	yes
304	4	5	1	4	13	8	14	9	4.88889	30-59 year	woman	yes	yes
305	0	4	7	11	25	7	30	5		18-29 year	woman	yes	no
305	1	7	5	14	23	6	28	8		18-29 year	woman	yes
305	2									18-29 year	woman	yes
305	3	5	4	2	15	6	11	7	4	18-29 year	woman	yes
305	4									18-29 year	woman
306	0	11	11	46	23	4	31	16		18-29 year	man	no	no
306	1	9	10	32	20	4	23	14		18-29 year	man	no	no
306	2									18-29 year	man	no
306	3									18-29 year	man
306	4									18-29 year	man
307	0	11	4	24	10	8	20	14		60+ year	man	yes	no
307	1	18	12	26	15	7	33	14		60+ year	man	yes	no
307	2	10	6	20	15	8	26	15		60+ year	man	yes	no
307	3	16	7	35	20	7	30	18	3.88889	60+ year	man	yes	no
307	4	11	7	23	16	6	32	19	3	60+ year	man	yes	no
308	0	10	10	21	25	5	37	11		30-59 year	woman	yes	no
308	1	10	9	13	24	4	36	12		30-59 year	woman	yes
308	2	3	3	3	11	6	20	9		30-59 year	woman
308	3									30-59 year	woman
308	4									30-59 year	woman
309	0	6	5	25	23	7	22	17		60+ year	woman	yes	no
309	1									60+ year	woman	yes	no
309	2									60+ year	woman	yes	no
309	3	13	7	51	23	4	30	22	2.88889	60+ year	woman	yes	no
309	4									60+ year	woman		no
310	0	3	4	2	16	5	6	1		30-59 year	woman	yes	no
310	1	4	4	7	17	5	12	1		30-59 year	woman	yes	no
310	2	3	1	3	13	5	6	3		30-59 year	woman	yes	no
310	3	1	3	2	19	6	13	1	3.55556	30-59 year	woman	yes	no
310	4	0	2	2	14	6	4	2	4.77778	30-59 year	woman	yes	no
311	0									30-59 year	man	yes	no
311	1	1	0	0	12	0	0	4		30-59 year	man	yes	no
311	2	0	0	0	12	0	7	3		30-59 year	man	yes	no
311	3	1	0	0	12	0	0	0	6	30-59 year	man	yes	no
311	4									30-59 year	man		no
312	0	3	2	3	9	6	3	6		60+ year	man	no	no
312	1	4	1	11	11	6	3	4		60+ year	man	no	no
312	2	5	3	4	12	5	7	5		60+ year	man	no	no
312	3									60+ year	man		no
312	4									60+ year	man		no
313	0	0	0	0	12	4	0	0		30-59 year	man	yes	no
313	1	9	11	29	24	3	6	9		30-59 year	man	yes	no
313	2	14	10	52	26	5	7	9		30-59 year	man	yes	no
313	3									30-59 year	man		no
313	4									60+ year	man		no
314	0	2	1	3	15	6	7	5		30-59 year	woman	yes	no
314	1	6	1	2	16	8	9	7		30-59 year	woman	yes	no
314	2	5	5	9	13	8	6	6		30-59 year	woman	yes	no
314	3	4	2	4	11	6	8	7	5.33333	30-59 year	woman	yes	no
314	4	0	0	0	14	7	5	4	5.88889	30-59 year	woman	yes	no
315	0	7	5	6	16	6	9	5		18-29 year	woman	yes	no
315	1	6	4	2	15	6	12	3		18-29 year	woman	yes	no
315	2									18-29 year	woman	yes	no
315	3									18-29 year	woman		no
315	4									30-59 year	woman		no
316	0	10	7	21	20	6	6	20		30-59 year	woman	no	no
316	1									30-59 year	woman	no	no
316	2	10	10							30-59 year	woman	no	no
316	3									30-59 year	woman	no	no
316	4	5	7	17	20	6	11	13	5.11111	30-59 year	woman	no	no
317	0									30-59 year	man	yes	no
317	1	8	8	34	22	3	34	9		30-59 year	man	yes
317	2									30-59 year	man
317	3									30-59 year	man
317	4									30-59 year	man
318	0	4	5	2	12	6	4	9		30-59 year	woman	no	no
318	1	3	0	3	10	8	3	12		30-59 year	woman	no	no
318	2	4	1	3	9	8	4	6		30-59 year	woman	no	no
318	3									30-59 year	woman	no	no
318	4	4	4	1	10	7	2	2	5.77778	30-59 year	woman	no	no
319	0	0	0	0	12	8	3	1		30-59 year	man	yes	no
319	1	0	0	0	12	6	3	0		30-59 year	man	yes	no
319	2	0	0	0	10	8	7	3		30-59 year	man	yes
319	3									30-59 year	man
319	4									30-59 year	man
320	0	3	1	1	20	8	8	9		30-59 year	woman	yes	no
320	1									30-59 year	woman	yes	no
320	2	2	3	4	14	6	10	7		30-59 year	woman	yes	no
320	3	2	0	6	15	6	3	8	5.66667	30-59 year	woman	yes	no
320	4									30-59 year	woman		no
321	0	2	2	8	13	8	11	3		18-29 year	woman	no	yes
321	1	4	3	9	10	6	10	4		18-29 year	woman	no	yes
321	2	12	6	32	19	6	18	11		18-29 year	woman	no	yes
321	3	5	8	13	19	5	24	11	4.88889	18-29 year	woman	no	yes
321	4									30-59 year	woman		yes
322	0	3	2	3	7	6	11	5		30-59 year	man	yes	no
322	1	4	3	4	10	4	12	6		30-59 year	man	yes
322	2									30-59 year	man
322	3									30-59 year	man
322	4									30-59 year	man
323	0	0	0							30-59 year	man	yes	no
323	1									30-59 year	man	yes	no
323	2									30-59 year	man	yes	no
323	3									30-59 year	man		no
323	4									30-59 year	man		no
324	0									18-29 year	man	yes	no
324	1	2	1	0	13	6	4	1		18-29 year	man	yes
324	2									18-29 year	man
324	3									18-29 year	man
324	4									18-29 year	man
325	0	2	0	5	12	8	3	10		30-59 year	woman	no	yes
325	1	5	3	8	8	7	11	15		30-59 year	woman	no	yes
325	2	5	5							30-59 year	woman	no	yes
325	3	0	0	4	5	8	11	11	6	30-59 year	woman	no	yes
325	4	0	0	4	5	3	5	10	5.66667	30-59 year	woman	no	yes
326	0									30-59 year	man	yes	no
326	1	12	13	16	17	8	32	4		30-59 year	man	yes	no
326	2	6	4	2	18	8	28	3		30-59 year	man	no	no
326	3	3	4	1	15	8	33	3	4.77778	30-59 year	man	yes	no
326	4	4	2	5	13	8	12	7	5.66667	30-59 year	man	yes	no
327	0	7	3	23	9	6	6	15		18-29 year	woman	yes	no
327	1	6	4	26	11	6	13	15		18-29 year	woman	yes	no
327	2	11	10	47	22	6	9	16		18-29 year	woman	yes	no
327	3	12	12	44	30	4	38	22	3.77778	18-29 year	woman	yes	no
327	4	11	7	34	18	5	18	17	4.88889	18-29 year	woman	yes	no
328	0	5	6	4	6	7	9	7		18-29 year	man	yes	no
328	1	8	4	11	11	8	12	7		18-29 year	man	yes	yes
328	2	9	9	17	20	4	18	8		18-29 year	man	yes	yes
328	3	8	7	9	18	7	26	12	3.44444	18-29 year	man	no	yes
328	4									30-59 year	man		yes
329	0	0	0	7	14	6	8	0		30-59 year	woman	yes	no
329	1	2	2	4	8	7	2	1		30-59 year	woman	yes	no
329	2	1	0	3	13	7	3	0		30-59 year	woman	yes	no
329	3	2	2	2	11	6	4	0	2.66667	30-59 year	woman	yes	no
329	4	3	4	2	13	6	1	1	4	60+ year	woman	yes	no
330	0	3	5	3	14	7	1	8		30-59 year	woman	no	no
330	1	4	6	4	15	7	2	4		30-59 year	woman	no	no
330	2	5	7	7	14	7	3	6		30-59 year	woman	no	no
330	3	5	7	4	16	7	5	7	5.77778	30-59 year	woman	no	no
330	4	2	0	1	6	8	3	0	5.77778	30-59 year	woman	no	no
331	0	0	0	4	17	6	6	2		30-59 year	woman	no	no
331	1	0	0	1						30-59 year	woman	no	no
331	2									60+ year	woman	no	no
331	3									60+ year	woman	no	no
331	4	3	0	1	10	7	2	5	4.66667	60+ year	woman	no	no
332	0	0	0	0	11	6	0	2		30-59 year	man	yes	no
332	1	0	0	0	5	7	0	0		30-59 year	man	yes	no
332	2									30-59 year	man	yes	no
332	3									30-59 year	man	yes	no
332	4	1	0	0	4	7	1	1	5.22222	30-59 year	man	yes	no
333	0	3	11	0	18	6	5	2		18-29 year	woman	yes	yes
333	1	9	12	18	21	6	7	4		18-29 year	woman	yes	yes
333	2	4	3	2	7	6	3	5		30-59 year	woman	yes	yes
333	3	4	4	1	6	6	2	1	5.44444	30-59 year	woman	yes	yes
333	4									30-59 year	woman		yes
334	0	6	3	2	16	7	13	2		30-59 year	woman	yes	yes
334	1	5	7	12	25	6	16	4		30-59 year	woman	yes	yes
334	2	9	3	2	18	6	11	2		30-59 year	woman	yes	yes
334	3									30-59 year	woman		yes
334	4									30-59 year	woman		yes
335	0	2	2	4	13	6	9	15		30-59 year	woman	yes	yes
335	1	4	3	4	15	7	3	18		30-59 year	woman	yes	yes
335	2	4	1	5	7	6	8	16		30-59 year	woman	yes	yes
335	3									30-59 year	woman		yes
335	4									30-59 year	woman		yes
336	0	3	4	5	19	6	6	6		30-59 year	woman	no	yes
336	1									30-59 year	woman	no	yes
336	2									30-59 year	woman	no	yes
336	3									30-59 year	woman		yes
336	4									30-59 year	woman		yes
337	0	5	3	8	14	7	25	6		30-59 year	man	yes	no
337	1	6	4	7	16	8	15	4		30-59 year	man	yes	no
337	2	3	3	7	18	7	8	3		30-59 year	man	yes	no
337	3	8	4	11	17	7	22	6	5.88889	30-59 year	man	yes	no
337	4	6	5	15	17	8	13	6	6	30-59 year	man	yes	no
338	0	1	5	4	12	8	16	1		18-29 year	man	yes	no
338	1	2	2	2	6	8	9	1		18-29 year	man	yes
338	2									18-29 year	man	yes
338	3	3	4	6	8	8	11	1	5.11111	18-29 year	man	yes
338	4									18-29 year	man
339	0	4	3	8	14	8	16	3		30-59 year	man	yes	no
339	1	1	1	5	16	8	16	1		30-59 year	man	yes	no
339	2	4	3	13	17	6	13	2		30-59 year	man	yes	no
339	3	1	2	5	12	6	9	1	5.55556	30-59 year	man	yes	no
339	4	2	5	9	12	8	13	3	5.11111	30-59 year	man	yes	no
340	0	1	1	5	11	7	5	0		30-59 year	man	yes	yes
340	1	6	6	13	14	8	2	6		30-59 year	man	yes	yes
340	2	3	0	1	6	8	3	3		30-59 year	man	yes	yes
340	3	1	2	0	8	8	8	2	6	30-59 year	man	yes	yes
340	4	0	0	0	12	8	0	1	6	30-59 year	man	yes	yes
341	0	3	5	5	15	6	8	11		30-59 year	woman	yes	no
341	1	4	5	6	14	6	9	7		30-59 year	woman	yes	no
341	2									30-59 year	woman		no
341	3									30-59 year	woman		no
341	4	0	0	1	11	6	4	10	5.44444	30-59 year	woman	no	no
342	0	1	1	0	5	6	5	0		30-59 year	woman	yes	no
342	1	0	0	0	6	8	8	0		30-59 year	woman	yes
342	2	0	0	0	9	8	3	0		30-59 year	woman	yes
342	3	2	0	2	4	8	4	1	6	30-59 year	woman	yes
342	4									30-59 year	woman
343	0	5	8	21	20	6	25	0		30-59 year	man	no	no
343	1									30-59 year	man	no
343	2									30-59 year	man	no
343	3	4	4	3	15	6	13	3	1.55556	30-59 year	man	no
343	4									30-59 year	man
344	0	0	0	0	4	8	3	1		30-59 year	woman	yes	no
344	1	0	0	0	11	6	4	1		30-59 year	woman	yes	no
344	2	0	0	0	9	6	3	0		30-59 year	woman	yes	no
344	3	0	0	0	4	8	3	0	5.77778	30-59 year	woman	yes	no
344	4	0	0	0	4	8	4	0	5.88889	30-59 year	woman	yes	no
345	0	7	1	5	13	6	14	5		30-59 year	woman	yes	yes
345	1	4	4	8	12	6	17	8		30-59 year	woman	yes	yes
345	2	3	2	4	8	8	7	6		30-59 year	woman	yes	yes
345	3	8	3	8	12	8	9	5	4.88889	30-59 year	woman	yes	yes
345	4	3	1	6	8	8	10	4	5.77778	30-59 year	woman	yes	yes
346	0	0	0	0	0	8	0	0		30-59 year	woman	no	no
346	1	0	0	0	0	8	0	0		30-59 year	woman	no	no
346	2	0	0	0	4	8	0	0		30-59 year	woman	no	yes
346	3	0	0	0	2	8	0	0	6	30-59 year	woman	no	yes
346	4	0	0	0	5	8	0	0	6	30-59 year	woman	no	yes
347	0	1	1	4	12	7	12	7		18-29 year	woman	yes	no
347	1	3	0	3	9	7	11	8		18-29 year	woman	yes	no
347	2									18-29 year	woman	yes	no
347	3									18-29 year	woman	yes	no
347	4									30-59 year	woman		no
348	0	3	2	2	18	8	17	3		30-59 year	woman	no	no
348	1	4	3	3	15	8	16	8		30-59 year	woman	no	no
348	2	6	4	6	18	7	20	9		60+ year	woman	no	no
348	3	4	6	6	19	7	20	9	2.55556	60+ year	woman	no	no
348	4	4	5	4	22	6	24	10	2.33333	60+ year	woman	no	no
349	0	16	13	50	30	2	40	10		30-59 year	woman	yes	no
349	1	12	9	43	32	2	38	14		30-59 year	woman	yes	no
349	2	12	12	54	34	4	39	5		30-59 year	woman	yes	no
349	3	12	9	27	23	3	38	16	2.55556	30-59 year	woman	yes	no
349	4	12	17	55	33	4	39	12	3.77778	30-59 year	woman	yes	no
350	0	3	0	1	13	6	17	6		30-59 year	woman	yes	no
350	1	1	0	2	18	6	13	3		30-59 year	woman	yes	no
350	2	2	0	0	15	6	12	1		30-59 year	woman	yes	no
350	3	3	0	0	16	6	11	2	5.11111	30-59 year	woman	yes	no
350	4	3	0	3	15	8	15	1	4.77778	30-59 year	woman	yes	no
351	0	3	0	5	12	8	15	8		30-59 year	woman	no	no
351	1	3	2	4	18	8	11	5		30-59 year	woman	no	no
351	2	4	3	3	11	8	20	2		30-59 year	woman	no	no
351	3	5	4	7	16	7	15	5	3.44444	30-59 year	woman	no	no
351	4	3	2	8	16	6	20	9	1.66667	60+ year	woman	no	no
352	0	6	4	5						18-29 year	woman	no	no
352	1	11	8	24	24	6	24	19		18-29 year	woman	no
352	2	10	11	45	32	7	38	20		18-29 year	woman
352	3									18-29 year	woman
352	4									18-29 year	woman
353	0	5	0	4	4	8	6	2		18-29 year	woman	yes	no
353	1	4	3	7	7	7	5	1		18-29 year	woman	yes
353	2									18-29 year	woman
353	3									18-29 year	woman
353	4									18-29 year	woman
354	0	3	5	12	16	7	19	13		30-59 year	woman	yes	no
354	1	5	5	19	11	7	13	12		30-59 year	woman	yes	no
354	2	2	0	4	6	8	12	9		30-59 year	woman	yes
354	3	6	6	18	14	6	20	15	4.77778	30-59 year	woman	yes
354	4									30-59 year	woman
355	0									30-59 year	woman	yes	no
355	1	2	1	1	8	6	4	1		30-59 year	woman	yes	no
355	2									30-59 year	woman	yes	no
355	3									30-59 year	woman		no
355	4									30-59 year	woman		no
356	0	2	0	1	6	6	5	0		30-59 year	woman	yes	no
356	1	4	1	2	14	6	8	1		30-59 year	woman	yes	no
356	2	4	0	1	13	6	3	1		30-59 year	woman	yes	no
356	3	2	1	3	12	6	4	2	3.77778	30-59 year	woman	yes	no
356	4	3	4	2	13	6	8	1	5.22222	30-59 year	woman	yes	no
357	0	11	6	16	22	6	25	13		18-29 year	woman	no	no
357	1	13	10	17	26	4	33	15		18-29 year	woman	no	no
357	2	11	11	12	25	6	29	16		18-29 year	woman	no
357	3	7	8	13	17	6	30	13	1.77778	18-29 year	woman	no
357	4									30-59 year	woman
358	0	2	4	4	18	7	11	7		30-59 year	man	no	no
358	1	5	3	7	13	7	16	13		30-59 year	man	no	no
358	2									30-59 year	man	no	no
358	3	5	3	0						30-59 year	man	no	no
358	4	3	3	8	17	7	16	10	2.77778	60+ year	man	no	no
359	0	5	3	14	11	6	11	8		18-29 year	man	no	no
359	1									18-29 year	man	no	no
359	2									18-29 year	man	no
359	3									18-29 year	man
359	4									18-29 year	man
360	0	1	2	0	10	7	5	2			woman	yes	no
360	1										woman	yes
360	2										woman	yes
360	3	3	1	1	12	7	5	3	5.66667		woman	yes
360	4										woman
361	0									30-59 year	man	yes	yes
361	1	0	0							30-59 year	man	yes	yes
361	2									30-59 year	man	yes	yes
361	3									30-59 year	man		yes
361	4									30-59 year	man		yes
362	0									30-59 year	woman	yes	no
362	1									30-59 year	woman	yes	no
362	2									30-59 year	woman	yes
362	3									30-59 year	woman
362	4									30-59 year	woman
363	0	2	0	2	12	2	5	1		30-59 year	woman	yes	no
363	1	2	1	0	18	5	10	3		30-59 year	woman	yes
363	2									30-59 year	woman
363	3									30-59 year	woman
363	4									30-59 year	woman
364	0	4	3	9	20	7	14	6		30-59 year	woman	no	no
364	1	7	8	14	21	6	13	4		30-59 year	woman	no	no
364	2	3	3	10	20	6	14	4		30-59 year	woman	no	no
364	3	11	5	9	25	7	16	9	4.66667	30-59 year	woman	no	no
364	4	0	1	0	11	6	7	1	5.33333	30-59 year	woman	no	no
365	0	0	2	1	7	8	4	5		30-59 year	woman	yes	no
365	1	1	0	1	11	8	2	5		30-59 year	woman	yes
365	2	2	1	0	12	8	9	4		30-59 year	woman
365	3	4	4	10	10	8	6	9	5.66667	30-59 year	woman	no
365	4									30-59 year	woman
366	0	6	4	8	18	6	21	8		30-59 year	woman	yes	no
366	1	8	5	20	20	7	19	21		30-59 year	woman	yes	no
366	2	8	4	12	17	6	21	11		30-59 year	woman	yes	no
366	3									30-59 year	woman	yes	no
366	4	4	1	8	17	7	18	4	4	30-59 year	woman	yes	no
367	0									60+ year	man	yes	no
367	1	11	3	4	9	8	12	1		60+ year	man	yes	no
367	2									60+ year	man	yes	no
367	3									60+ year	man		no
367	4									60+ year	man		no
368	0	5	2	7	6	7	19	3		18-29 year	woman	yes	no
368	1									18-29 year	woman	yes	no
368	2									18-29 year	woman	yes	yes
368	3									18-29 year	woman	yes	yes
368	4	2	1	5	5	7	7	5	5	18-29 year	woman	yes	yes
369	0	4	1	6	6	8	2	7		30-59 year	woman	yes	no
369	1	3	3	11	5	8	6	7		30-59 year	woman	yes	no
369	2									30-59 year	woman	yes	yes
369	3									30-59 year	woman	yes	yes
369	4	12	4	20	16	8	4	13	4.22222	30-59 year	woman	yes	yes
370	0									30-59 year	woman	yes	no
370	1	1	1	5	16	6	6	9		30-59 year	woman	yes	no
370	2	0	2	1	15	6	6	6		30-59 year	woman	yes	no
370	3	1	3	3	13	5	8	9	5.11111	30-59 year	woman	yes	no
370	4	3	3	8	15	5	6	7	5.77778	30-59 year	woman	yes	no
371	0	0	1	1	11	6	10	1		30-59 year	woman	yes	no
371	1									30-59 year	woman	yes	no
371	2	3	2	1	6	8	8	0		30-59 year	woman	yes	no
371	3									30-59 year	woman		no
371	4									60+ year	woman		no
372	0	3	4	8	7	8	8	0		30-59 year	woman	yes	no
372	1									30-59 year	woman	yes	no
372	2									60+ year	woman	yes	no
372	3									60+ year	woman		no
372	4									60+ year	woman		no
373	0	1	1	3	14	7	5	6		30-59 year	woman	no	no
373	1	1	4	8	11	6	8	7		30-59 year	woman	no	no
373	2	3	3	11	10	6	6	7		30-59 year	woman	no	no
373	3									30-59 year	woman	no	no
373	4	6	5	9	22	5	20	10	4.66667	30-59 year	woman	no	no
374	0	5	4	9	19	7	28	4		30-59 year	woman		no
374	1	3	4	4	14	6	22	6		30-59 year	woman
374	2									30-59 year	woman
374	3									30-59 year	woman
374	4									30-59 year	woman
375	0	2	3	7	16	4	13	9		30-59 year	man	yes	no
375	1	2	3	7	12	3	16	12		30-59 year	man	yes	yes
375	2	2	2	15	16	4	16	11		30-59 year	man	yes	yes
375	3	7	4	11	15	4	14	10	2.88889	30-59 year	man	yes	yes
375	4	4	0	10	16	5	8	9	4	30-59 year	man	yes	yes
376	0	5	5	6	16	6	17	13		30-59 year	woman	no	no
376	1									30-59 year	woman	no	no
376	2	7	4	5	17	6	12	6		30-59 year	woman	no
376	3									30-59 year	woman
376	4									30-59 year	woman
377	0	3	3	4	13	6	1	3		30-59 year	woman	no	no
377	1	2	2	2	12	8	1	2		30-59 year	woman	no	no
377	2									30-59 year	woman	no	no
377	3									30-59 year	woman	no	no
377	4	0	0	0	12	8	1	1	4.66667	30-59 year	woman	no	no
378	0									30-59 year	woman	yes	no
378	1									30-59 year	woman	yes	no
378	2	10	10	11	25	6	44	16		30-59 year	woman	yes	no
378	3	18	15	34	30	6	45	22	2.44444	30-59 year	woman	yes	no
378	4									30-59 year	woman		no
379	0	10	11	9	16	5	9	6		60+ year	man	no	no
379	1									60+ year	man	no	no
379	2									60+ year	man	no	no
379	3	3	1	7	15	6	12	9	5.44444	60+ year	man	no	no
379	4	3	3	9	16	5	7	10	4.44444	60+ year	man	no	no
380	0	7	2	5	10	4	10	6		18-29 year	woman	yes	no
380	1	4	2	4	12	6	14	4		18-29 year	woman	yes	no
380	2	5	2	3	8	7	12	6		18-29 year	woman	yes
380	3									18-29 year	woman
380	4									18-29 year	woman
381	0	6	6	5	12	4	8	11		30-59 year	man	yes	no
381	1	5	2	2	8	6	6	11		30-59 year	man	yes	no
381	2									30-59 year	man	yes	no
381	3									30-59 year	man		no
381	4									30-59 year	man		no
382	0	11	7	23	19	6	24	12		30-59 year	woman	yes	yes
382	1	3	8	28	17	6	19	11		30-59 year	woman	yes	yes
382	2	5	7	17	15	5	27	3		30-59 year	woman	yes	yes
382	3									30-59 year	woman		yes
382	4									30-59 year	woman		yes
383	0									30-59 year	woman	yes	yes
383	1									30-59 year	woman	yes	yes
383	2									30-59 year	woman	yes	yes
383	3	4	4	10	18	8	15	6	2.44444	30-59 year	woman	yes	yes
383	4									30-59 year	woman		yes
384	0	0	0	0	5	8	4	0		30-59 year	woman	yes	no
384	1	0	0	0	8	8	4	0		30-59 year	woman	yes	no
384	2	5	1	6	10	8	9	1		30-59 year	woman	yes	no
384	3	0	0	0	5	8	3	0	5.88889	30-59 year	woman	yes	no
384	4	2	0	0	1	8	5	1	6	30-59 year	woman	yes	no

## Sheet: Legend
Participant ID	Recoded de-identified participant ID
Timepoint	Specific moments when surveys were conducted, 0: indicates November 2020, 1: December 2020, 2: May 2021, 3: December 2021, 4: March 2023
PHQ-9	9-item Patient Health Questionnaire
GAD-7	7-item Generalized Anxiety Disorder
PCL-5	Posttraumatic Stress Disorder (PTSD) Checklist for DSM-5
PSS	Perceived Stress Scale
UBOS-EE	Utrecht Burnout Scale – subscale emotional exhaustion
ISI	Severity Insomnia Index
RS	Abbreviated 2-item version of the Connor-Davidson Resilience Scale
UWES	Utrecht Work Engagement Scale
Age_cat	Participants' age in categories at the time of conducting the survey
Sex	Participants' gender
Patient care	Indicates if participants were working in patient care
Covid pre-vaccination	Whether participants were infected with SARS-CoV-2 before vaccines became widely available for healthcare workers in the Netherlands
